# Supplementary material for: Cell-specific expression of lung disease risk-related genes in the human small airway epithelium
Source: Respir Res. 2020 Jul 29;21:200. doi: 10.1186/s12931-020-01442-9 (PMC7389881; doi:10.1186/s12931-020-01442-9)
Supplement: Supplementary file 2 — Additional file 2. [file 12931_2020_1442_MOESM2_ESM.xlsx]

## Sheet: Sheet1
Supplemental Table II. Enitre List of Signature Genes for the Cell Populations Identified by Unsupervised Clustering in Healthy Human Small Airway Epithelium
Basal			Intermediate			Club			Mucous			Ciliated			Ionocyte			Neuroendocrine			T cell			Antigen presenting			Mast			NCLhigh
Gene symbol	Fold change (loge)	Adjusted p value	Gene symbol	Fold change (loge)	Adjusted p value	Gene symbol	Fold change (loge)	Adjusted p value	Gene symbol	Fold change (loge)	Adjusted p value	Gene symbol	Fold change (loge)	Adjusted p values	Gene symbol	Fold change (loge)	Adjusted p value	Gene symbol	Fold change (loge)	Adjusted p value	Gene symbol	Fold change (loge)	Adjusted p value	Gene symbol	Fold change (loge)	Adjusted p value	Gene symbol	Fold change (loge)	Adjusted p value	Gene symbol	Fold change (loge)	Adjusted p value
MIR205HG	1.21656	9.36716e-76	KRT19	0.609617	1.42727e-79	SLPI	1.14753	1.52392e-305	TFF3	2.58115	2.47797e-162	DNAAF1	2.84435	0	STAP1	3.17422	1.5028e-130	CALM1	3.95021	0	CCL5	3.7284	0	HLA-DRA	3.2474	9.74429e-130	SRGN	2.70639	0.000170776	PTMAP2	3.32303	1.0593e-220
KRT15	1.39185	9.8583e-62	SLPI	0.366614	7.47271e-75	WFDC2	1.01826	9.65712e-284	MUC5AC	2.70955	1.13358e-146	LRRIQ1	2.77074	0	ASCL3	3.03065	4.23705e-105	CALM3	4.18229	0	CD2	3.1524	0	HLA-DRB1	2.95776	6.69637e-102	KIT	2.85471	0.000547816	PTMAP5	3.01344	2.91961e-214
RPLP1	0.553518	2.23216e-52	MIR205HG	0.680364	4.45592e-69	C3	1.12346	1.30751e-279	BPIFB1	1.90418	1.68105e-118	ERICH3	2.69976	0	RARRES2	2.77967	1.18758e-101	CALM1P1	4.32954	4.27032e-304	PTPRC	2.63176	0	CD74	2.64161	1.90284e-98	VIM	2.57926	0.00228447	HSP90AA2P	3.46202	7.84226e-204
ADIRF	0.718001	3.41111e-49	RPS4X	0.373521	3.07341e-66	LCN2	1.32245	1.68708e-275	MSMB	2.50901	4.34759e-109	DNAH12	2.63293	0	IGF1	2.43068	6.35401e-93	CALM1P2	4.44287	1.97207e-292	TRBC2	2.52686	0	HLA-DPB1	3.13395	1.4663e-92	LAPTM5	2.26787	0.00519161	HSP90AA5P	3.9674	2.07542e-195
MT-CO3	0.519092	1.53352e-47	RPL3	0.377529	1.32837e-61	PRSS23	0.471996	4.72444e-258	S100P	1.64638	2.61041e-91	RSPH1	2.59861	0	TFCP2L1	2.41447	2.8097e-91	ATP1B1	2.80751	6.44086e-271	IL32	2.51816	0	HLA-DPA1	2.84175	3.19814e-78	VWA5A	2.22905	0.00937317	RPSAP55	3.27294	6.91996e-190
IL33	0.849919	2.34795e-47	RPL10A	0.342691	1.29655e-60	AGR2	0.736568	7.62239e-252	SCGB1A1	1.39813	1.01415e-78	CCDC170	2.5896	0	ATP6V1G3	2.17702	1.76574e-82	UBB	2.42185	2.12603e-262	TMSB4X	2.48518	0	HLA-DQB1	2.72061	1.68183e-62	TYROBP	1.85116	0.0164072	RPSAP28	3.30125	1.03568e-187
MGST1	0.43384	1.52521e-46	KRT5	0.692267	1.55054e-58	KRT7	0.831244	1.38671e-237	PIGR	1.19106	7.60564e-77	CFAP43	2.51743	0	CLCNKB	1.87946	5.29985e-82	GNG13	3.96807	4.01197e-232	CD52	2.41079	0	PSAP	2.35022	3.53351e-60	APOE	1.89578	0.0202361	NPM1P4	3.05531	4.70414e-177
RACK1	0.499455	7.50406e-46	IL33	0.687973	1.01188e-52	CP	0.814101	7.21665e-230	TSPAN8	1.4174	3.86824e-75	TPPP3	2.43618	0	ITPR2	2.20023	4.99422e-64	CKB	3.30186	1.22978e-219	B2M	1.55216	0	HLA-DQA1	2.42884	2.76715e-58	CD52	1.75646	0.0219145	HSP90AB3P	2.94436	8.25023e-177
PERP	0.470556	1.58753e-44	S100A2	0.623682	6.36184e-51	CXCL17	0.715166	4.20557e-228	MUC5B	1.35094	1.27765e-69	SPAG17	2.4158	0	LINC01187	1.77575	3.36436e-62	TUBA4A	3.32836	2.12279e-195	HLA-B	1.50153	0	TMSB10	1.75679	5.6628e-47	SLC45A3	1.57257	0.0269467	HSP90AB1	2.07536	1.4332e-176
HSPB1	0.552531	8.13354e-44	RPS18	0.293028	2.58427e-49	KRT19	0.581548	4.80003e-221	LYZ	1.07552	3.44668e-68	CAPS	2.25721	0	ADGRF5	2.15596	6.14287e-59	S100A5	4.29225	1.29421e-175	HLA-C	1.48368	1.92142e-307	AIF1	2.12996	7.49554e-46	DTNBP1	1.87214	0.0333757	RP11-538P18.1	3.09023	3.29825e-171
RPL32	0.399866	8.15181e-44	RPS24	0.342794	8.14391e-49	CTSC	0.536887	3.68998e-216	WFDC2	1.2263	4.40028e-68	CFAP157	2.25228	0	SEC11C	2.21833	9.91117e-59	STOML3	3.29851	1.46334e-170	HLA-E	1.56201	7.53624e-300	HLA-DMB	2.03993	4.82051e-43	CAPG	1.88098	0.0493953	NPM1P8	3.05303	1.77263e-166
RPL31	0.486639	9.59638e-44	RPL12	0.334047	3.63264e-47	MGST1	0.498318	8.10523e-213	SLC31A1	1.22542	7.79493e-67	DNAH5	2.28954	0	CLNK	1.84546	2.10296e-58	FSTL5	3.17259	3.19259e-169	TRAC	2.26352	4.21369e-299	HLA-DRB6	2.10275	7.59654e-41				RP11-253E3.1	2.88823	7.34639e-165
RPL34	0.461174	2.44421e-43	RPL7	0.363085	5.34473e-47	FAM3D	0.73248	9.79593e-212	CEACAM6	1.38841	1.39512e-64	C20orf85	2.17069	0	GABRB2	1.7739	3.45867e-55	MAP1B	3.21202	3.24349e-167	IL7R	2.57196	2.5139e-294	CYBB	1.77838	2.92145e-40				CTA-351J1.1	3.01391	1.2534e-161
CLDN1	0.764421	3.09982e-43	RPS6	0.286407	6.75693e-47	ELF3	0.689246	6.4679e-204	XBP1	1.14297	3.6456e-63	CFAP45	2.07035	0	DGKI	1.60073	8.04155e-53	CALM2	1.82996	1.2505e-156	HLA-A	1.32324	1.17303e-291	FTL	1.79798	1.29686e-38				NCL	1.94993	3.4746e-161
ATP5G2	0.368828	3.81923e-42	EPAS1	0.610252	1.32252e-45	CXCL1	1.01182	1.49093e-203	CREB3L1	1.12504	4.56591e-62	CDHR3	2.20291	0	FOXI1	1.59614	3.48381e-52	RTN1	2.92274	3.11394e-154	CD3D	2.26508	1.53483e-291	LST1	2.02716	2.05782e-34				NPM1P43	2.76327	4.16558e-156
RPL35	0.313605	6.66961e-42	RPL5	0.298903	1.73918e-44	SERPINB3	1.11013	2.68155e-202	GALNT7	1.16773	3.64796e-59	CCDC146	2.22718	3.08995e-305	TMEM61	1.64341	4.78597e-52	TUBA1A	2.82017	1.86866e-151	CD3E	2.18231	1.33807e-278	CST3	1.58754	5.00842e-34				RPL37AP8	2.87853	8.64954e-155
FMO2	0.726001	6.68557e-42	RPS8	0.285957	5.21505e-41	TNFSF10	0.591528	7.13019e-200	CAPN8	1.02297	1.4049e-58	HSP90AA1	1.52674	1.25865e-295	APLP2	1.60273	3.27227e-51	GNAL	2.91014	1.17017e-150	EVL	2.02932	1.05208e-270	HLA-DRB5	2.04237	7.39006e-33				AB019441.29	2.54311	2.74284e-154
SPINT2	0.296543	1.98162e-41	RPS2	0.288568	5.43213e-41	CYP2B7P	0.69357	3.80286e-196	SCGB3A1	0.984242	2.63128e-57	FHAD1	2.14866	4.90603e-293	HEPACAM2	1.65556	5.29173e-47	RIC8B	3.0582	2.3656e-150	TRBC1	2.23968	1.28179e-258	LYZ	2.40731	1.44246e-32				HSP90AA6P	3.26516	6.93981e-153
RPL7A	0.423843	3.64113e-41	RPS3A	0.26403	1.08351e-37	ALCAM	0.456539	1.0283e-192	RRBP1	0.993569	4.51485e-55	CETN2	2.14637	2.72303e-291	SEMA3C	1.85535	5.40808e-47	HSP90AB3P	2.53105	1.87932e-146	GIMAP7	2.11109	6.84785e-245	MNDA	1.93273	4.38971e-29				HMGB2	2.77787	8.94262e-149
KRT5	0.993749	4.65021e-41	RPL4	0.317071	1.73402e-37	ALDH1A1	0.325467	5.77696e-190	ADRA2A	0.881868	2.19135e-52	SNTN	2.14915	2.76223e-289	ATP6V0B	1.73135	5.94258e-44	CHGA	3.04382	6.31217e-142	CD3G	2.04942	2.3514e-227	HLA-DQB2	1.7306	6.45194e-28				FAUP1	2.46603	9.73413e-144
CYB5A	0.45809	5.2671e-41	RPLP1	0.27884	2.55455e-37	VMO1	0.959363	1.73443e-189	TSPAN1	0.917126	3.5034e-51	PIFO	2.11149	4.67495e-283	KIT	1.59815	1.94126e-42	CTD-2179L22.1	2.93168	2.62969e-134	ETS1	1.96071	1.00285e-224	IGSF6	1.81648	1.85152e-27				RP11-543E8.2	2.71414	2.13559e-143
LIMA1	0.525758	6.71862e-41	RPLP0	0.349958	4.45542e-37	SCGB3A1	0.97242	1.91697e-189	MTCO1P12	1.13394	5.37019e-50	MNS1	2.03422	2.59542e-279	CFTR	1.84453	4.84166e-40	H3F3B	1.75615	7.4405e-132	ACTB	1.20578	1.58822e-224	MS4A6A	1.68304	3.5085e-26				HSP90AA1	2.07259	8.95571e-142
NUCKS1	0.274844	1.09766e-40	PRSS23	0.52579	1.10121e-36	EPAS1	0.472613	6.27101e-188	MLPH	0.818431	3.06883e-49	ENKUR	1.96575	2.4526e-274	PDE1C	1.43243	3.64176e-39	CLGN	2.8442	7.94796e-131	FYB	2.03546	2.63126e-219	TYROBP	1.62109	8.85821e-25				RP11-144L1.8	2.87367	1.56717e-141
RPL18	0.419911	2.23947e-40	PTPRZ1	0.577249	2.49277e-36	FXYD3	0.309523	3.36622e-187	MTND3P19	1.05391	3.3401e-49	CFAP70	2.10189	1.18929e-273	GOLM1	1.81891	6.73128e-39	APLP2	1.91801	2.15696e-126	SH3BGRL3	1.65933	2.70543e-213	CTSD	1.60461	6.22216e-24				SERBP1	2.07451	1.62733e-141
RPL10	0.436765	2.78443e-40	CCND1	0.622194	1.09891e-35	GABRP	0.715794	5.24875e-186	CLDN10	0.850854	4.65856e-48	C9orf24	2.06434	2.24396e-272	SCN9A	1.52365	8.67705e-37	OLFM1	2.7764	3.27026e-126	LCP1	1.95031	1.77319e-210	FGL2	2.06053	1.24291e-23				CTC-398G3.2	2.68151	9.83586e-141
ALDH3A2	0.693166	3.15172e-40	MUC1	0.422992	2.34324e-35	MDK	0.554925	1.15766e-185	CP	0.894786	1.24182e-47	HYDIN	1.85989	5.25298e-270	ATP6V1A	1.69577	3.6318e-36	UBBP3	2.73628	1.16708e-123	HCST	1.95014	7.61147e-210	TMSB4X	1.03925	2.68882e-23				RP11-229A12.2	2.79563	3.56515e-139
SERPINF1	0.640194	4.51077e-40	RPL6	0.297813	9.16862e-35	CCND1	0.507646	3.05565e-185	TSPAN13	0.942605	3.86288e-46	C1orf194	1.96969	2.03296e-266	HELLPAR	1.28675	4.9596e-35	UBBP1	2.54397	2.50025e-110	S100A4	1.76672	3.58959e-209	ZEB2	1.83342	1.21183e-22				RPS27AP15	2.67471	1.07594e-138
RPL15	0.42596	1.5771e-39	CLDN1	0.534762	1.05878e-34	CYP2F1	0.696482	8.55171e-183	C16orf89	0.909326	4.30438e-46	DNAH11	1.86745	2.58806e-266	CD9	1.26303	9.05777e-35	MTCYBP35	2.77227	1.66507e-109	ARHGDIB	1.8339	8.69955e-206	C1QA	1.65415	6.42389e-21				HSP90AA4P	3.13397	5.29024e-138
F3	0.632006	1.70783e-39	RPL15	0.301139	1.35179e-34	CXCL6	1.05138	2.17499e-182	ERN2	0.733279	2.75632e-45	ARMC3	1.77139	4.61601e-264	CLCNKA	1.06491	2.23506e-33	UBC	1.6836	2.09437e-107	CD96	1.88917	2.79284e-201	CTSB	1.48498	8.64629e-21				NPM1P32	2.59168	7.33768e-138
RPL26	0.427404	3.0963e-39	RACK1	0.260536	5.46348e-32	CST3	0.310835	3.85386e-181	MS4A8	0.798616	2.7158e-44	CCDC173	2.01348	3.39848e-263	ITIH5	1.40947	1.05226e-32	ADIPOR1	2.40003	1.3869e-106	VIM	1.7736	9.20827e-201	HLA-DQA2	1.7864	3.89243e-20				CTD-2179L22.1	2.52064	1.06297e-135
S100A11	0.306783	4.84061e-39	RPL34	0.254823	9.23604e-32	NEAT1	0.252807	1.88454e-180	CEACAM5	1.07343	8.00272e-44	C11orf88	2.01191	7.93863e-263	CD24	1.45402	1.4981e-32	HSP90AB1	1.51017	2.9759e-106	PFN1	1.26924	5.74616e-183	COTL1	1.4203	2.82855e-19				KB-1683C8.1	2.7037	3.79385e-129
KRT8	0.331964	4.86185e-39	FMO2	0.519464	1.43254e-31	SCGB1A1	0.889512	3.95133e-179	MTND1P23	1.08243	1.21971e-42	CCDC39	1.98281	1.59635e-262	CEL	1.06299	2.07616e-32	ADCY3	2.75009	3.54436e-106	BTG1	1.34714	1.70138e-182	PLEK	1.69451	1.46386e-18				RP11-159F24.2	2.5268	4.83141e-125
RPL10A	0.504407	6.17442e-39	KRT15	0.599056	2.1329e-31	RHOV	0.696602	1.64791e-176	ALPL	1.00628	8.10326e-42	CFAP53	1.9973	1.08677e-260	POSTN	1.80618	1.85714e-31	COX5BP1	2.55419	4.8711e-100	IL2RG	1.8057	9.83462e-181	GPX1	1.33275	3.13806e-18				HSP90AB4P	2.46232	8.52588e-121
RPL5	0.471967	9.03193e-39	MT1X	0.601191	3.15766e-31	TACSTD2	0.575492	6.3396e-176	AGR2	1.11938	9.1159e-41	MAATS1	1.85868	1.05095e-256	ANK2	1.45695	4.92921e-31	HSPA8P1	2.63933	5.37415e-100	RPS29	0.886267	5.14529e-180	TYMP	1.65376	7.29055e-18				RPL12P2	2.35909	1.74173e-119
RPS5	0.367928	1.24343e-38	RPL7A	0.279697	1.84443e-29	ADH1C	0.471148	2.1139e-173	AGR3	0.571703	1.05522e-40	ZBBX	1.8179	8.92367e-256	TMPRSS11E	1.47594	3.32592e-30	DDX5	1.57074	3.27891e-98	IKZF3	1.86581	5.70045e-180	LAPTM5	1.72503	4.44928e-17				HSP90AB6P	2.48134	2.02193e-119
RPS20	0.343052	3.11538e-38	RPL8	0.276334	4.20613e-28	ATP12A	0.763014	3.39559e-171	GALNT6	0.87544	8.66365e-40	TSPAN19	1.78268	8.45121e-246	BSND	1.14639	1.51551e-29	CFAP36	2.36404	3.29962e-97	RPS27	0.875531	9.19539e-180	FCER1G	1.44504	9.73526e-17				RPL17P34	2.46264	9.8386e-118
RPS3	0.445807	5.95471e-38	MT-CO3	0.284211	1.52868e-27	KLF5	0.527374	1.21007e-170	BCAS1	0.859505	2.042e-39	WDR66	1.71636	4.60787e-244	THBS1	1.27918	1.44448e-28	HSP90AB6P	2.54562	2.25861e-96	CD8A	1.73969	7.71296e-161	PLEKHO1	1.41518	1.28139e-16				NPM1P25	2.45795	1.67523e-117
PTPRZ1	0.605218	7.32556e-38	EGR1	0.56946	3.76808e-27	ALDH2	0.453704	4.29448e-169	SLC4A4	0.6708	3.16395e-39	LDLRAD1	1.83227	1.12235e-243	NCALD	1.25825	2.42618e-28	RP11-734C14.2	2.4125	5.44086e-95	ITGA1	1.84145	7.27158e-157	NPC2	1.23644	4.12827e-16				RPL21P41	2.66593	8.33397e-116
EMP2	0.36882	1.92774e-37	RPS12	0.259593	1.13038e-26	MUC1	0.683023	1.44234e-168	CST3	0.864207	4.3825e-39	CAPSL	1.89988	1.85389e-243	C11orf16	1.5363	8.93124e-28	HSP90AB4P	2.52567	4.76094e-93	CORO1A	1.58309	1.07492e-151	CCDC88A	1.63963	5.70561e-16				EIF2S2P4	2.58485	1.00531e-114
RPS6	0.455202	2.09821e-37	SEMA5A	0.527377	2.08515e-26	CTSB	0.36762	2.57404e-168	ST6GALNAC1	0.925667	5.09174e-39	MS4A8	2.02939	1.07929e-241	PDE11A	1.17576	1.35606e-27	MTCO1P4	2.62465	2.11765e-92	KLRB1	1.81804	4.42441e-151	CPVL	1.22682	1.28956e-15				RPS26P2	2.50201	3.62206e-111
RPL24	0.325979	2.41243e-37	HSPB1	0.445393	2.27642e-26	SAT1	0.669067	8.04653e-167	GOLM1	0.702439	9.3127e-39	DTHD1	1.77931	1.20353e-241	TPD52	1.47234	1.43775e-26	SYT1	2.42714	1.01963e-91	STK17B	1.51973	7.04816e-151	PTPRC	1.15207	1.4991e-15				RPS27AP9	2.53118	4.45236e-111
RPL35A	0.452879	3.15665e-37	GAS5	0.383872	4.57122e-26	C19orf33	0.548411	1.38085e-166	KLK11	0.947009	2.84816e-38	FAM183A	1.81951	2.08344e-241	PHLDA1	1.11298	4.257e-26	CNTN4	2.52049	3.89966e-90	CD99	1.37233	1.13019e-150	CTSH	1.32567	1.17177e-14				HSP90AB2P	2.52346	1.38157e-110
ITGA2	0.474507	3.41142e-37	PIGR	0.421369	7.64584e-26	KLK11	0.358638	9.24717e-166	CTD-2531D15.4	1.0136	2.99489e-38	WDR78	1.79634	3.71802e-241	TBC1D1	1.2908	2.65697e-25	RNF128	2.4108	4.45806e-90	MYL12A	1.1665	1.32386e-150	HAVCR2	0.961977	1.75176e-14				ACTBP2	2.66753	5.18456e-110
RPL12	0.448611	9.63578e-37	SERPINB3	0.483558	1.13317e-25	GSTP1	0.365282	4.47351e-165	VSIG2	0.794948	7.39086e-38	CEP126	2.01873	9.33327e-240	AKR1B1	1.25483	5.89152e-25	DYNLT1	1.96255	3.25809e-88	SRGN	1.59378	8.96294e-150	GRN	1.24412	2.49821e-14				TPM1	3.03935	6.11705e-110
GAS5	0.537236	1.25261e-36	BCAM	0.384895	1.72686e-25	PIGR	0.717136	2.50193e-164	HEPACAM2	0.51789	1.41866e-37	RP1	1.79992	3.18096e-237	SCG2	2.01978	2.00093e-24	SERPINE2	2.48385	4.74137e-88	SPN	1.66082	4.80004e-147	APOBR	1.48566	2.14906e-13				RP11-51L5.2	2.28336	3.73978e-109
KLK11	0.352468	1.30757e-36	PERP	0.414185	2.04027e-25	XBP1	0.613122	5.30705e-164	FOXA3	0.479817	2.18852e-37	SAXO2	1.6566	1.11989e-236	PPP1R12B	1.38034	5.64367e-24	TSHZ2	2.07292	5.07525e-88	CD7	1.5768	7.21986e-147	C1QB	1.42973	5.81151e-13				HSPA8P1	2.37311	9.15009e-107
LRRC75A-AS1	0.500582	2.06801e-36	TP63	0.33923	3.9267e-25	WFDC21P	0.745682	2.06421e-163	TCEA3	0.774656	2.41897e-37	VWA3A	1.78275	6.66073e-236	DST	1.44866	8.07516e-24	CMIP	2.30649	2.74033e-82	ARHGAP30	1.67178	1.17817e-146	MEF2C	1.28721	8.49526e-13				NPM1P28	2.39026	4.54943e-104
TCEAL4	0.442696	3.68727e-36	F3	0.510127	4.53994e-24	CD55	0.766024	4.4979e-163	DHRS9	0.7992	2.43956e-37	C2orf40	1.90246	8.03713e-236	PROX1	1.18895	1.01779e-22	SPEF2	2.28513	1.58682e-81	ID2	1.52122	1.43735e-145	FGD2	1.33681	3.88692e-12				RPS15AP25	2.33371	1.47324e-103
BTF3	0.311155	3.74193e-36	ERBB3	0.291529	6.89774e-24	EHF	0.519968	8.88732e-162	PDE8B	0.712915	4.04235e-36	EFCAB1	1.73739	3.27977e-233	HMGB3	1.38391	2.22669e-22	SNAP25	2.08201	1.47494e-80	SEPT6	1.58656	5.38784e-143	RNASE6	0.831414	4.38698e-12				RPL3P2	2.17605	1.29858e-102
RPL4	0.399802	5.68867e-36	EPS8L1	0.409538	3.69579e-23	GLUL	0.5282	7.78736e-161	PRSS23	0.767397	6.05458e-36	CCDC17	1.6972	9.07571e-229	ATP6V1C2	1.2804	1.16239e-21	HSPA8	1.82345	2.66946e-80	ACAP1	1.63682	1.75034e-142	NAPSB	1.12666	6.05474e-12				HNRNPAB	2.24152	5.70885e-102
RPS11	0.322412	6.48884e-36	EGFR	0.473092	1.78479e-22	CLCA2	0.492719	1.37883e-159	LCN2	0.800218	2.75885e-35	RSPH4A	1.67878	2.72065e-224	SLC2A12	1.12706	2.44544e-21	PCOLCE2	2.17465	1.28107e-79	CD53	1.55701	1.22612e-136	PLXNC1	1.38828	1.2356e-11				HNRNPA3P15	2.2713	1.02227e-101
RSL1D1	0.352826	1.05472e-35	SLC31A1	0.288956	2.33838e-22	ADAM28	0.435336	3.07008e-159	ERGIC1	0.697776	9.03096e-35	LRRC23	1.66616	4.9823e-223	GNAS	1.0531	4.25762e-21	DCDC2	2.43988	2.11762e-78	WIPF1	1.58015	3.16521e-136	LILRB1	0.839147	5.04553e-11				RP11-174N3.4	2.2501	1.90502e-101
TACSTD2	0.36546	1.14005e-35	AQP3	0.442844	4.05943e-22	ASS1	0.613704	3.1016e-159	TSPAN3	0.547047	2.39761e-34	NEK5	1.76059	4.33094e-219	KRT18	1.17384	4.76003e-21	MDH1	2.02099	4.43452e-78	MBNL1	1.29793	2.79015e-133	FTH1	0.828251	5.36325e-11				RPL27AP5	2.30248	8.84073e-99
NACA	0.330527	1.38538e-35	FLRT3	0.398815	4.48e-22	LPP	0.386338	9.56703e-159	FAM129A	0.724219	4.97296e-34	C5orf49	1.57065	9.24489e-219	ENC1	1.27209	7.08951e-21	SCN9A	2.43426	1.04824e-77	KIAA1551	1.45267	3.19041e-132	SYK	1.20091	1.28245e-10				RPL19P16	2.28432	1.10677e-98
SELENOP	0.469285	1.51148e-35	DST	0.493936	9.28125e-22	SLC15A2	0.483642	1.06812e-157	ADGRF5	0.596897	9.29919e-34	SPA17	1.80299	1.92827e-218	TMSB4X	0.346801	1.15965e-20	TTLL7	2.26155	1.01153e-75	IFITM2	1.48993	1.17295e-130	RGS2	1.59874	2.31362e-10				RP3-445O10.1	2.27413	3.48105e-97
COX5B	0.274355	1.56399e-35	FAM3D	0.302968	1.75193e-21	AQP5	0.592783	3.53716e-157	MIA3	0.718447	1.30652e-32	DNAH7	1.6941	2.71914e-216	HES6	1.04029	2.87428e-19	APP	1.70203	1.07896e-75	STK17A	1.46776	2.60671e-130	SAMHD1	1.19374	2.55039e-10				HIST3H2A	2.64446	9.87528e-97
RPL29	0.306611	2.33318e-35	MT-ND4L	0.287026	2.03524e-21	INSR	0.593092	1.11357e-156	FAM83D	0.510711	1.68836e-32	MAP3K19	1.61258	4.94283e-215	ATP6V0A4	0.992191	2.50145e-18	GPM6A	2.21753	1.55485e-75	CFL1	0.994489	3.52788e-129	LMNA	0.926074	2.94618e-10				RP11-529H20.3	2.47555	2.39196e-95
DST	0.904801	2.59581e-35	ALDH2	0.491732	3.63521e-21	LMO4	0.294841	5.44898e-156	ARFGEF3	0.698363	2.28343e-32	TUBB4B	1.82646	5.08549e-215	SCNN1B	1.35687	2.69356e-18	ATP5B	1.60836	2.14597e-75	GIMAP4	1.56168	1.37677e-128	CSF2RA	0.984393	4.646e-10				RP11-343B5.1	2.24274	7.96429e-95
LDHB	0.311535	3.20262e-35	SCGB1A1	0.33255	6.90256e-21	CD9	0.341092	9.71207e-155	MTND4P12	0.954539	2.70199e-32	SPAG6	1.506	1.28283e-214	MAN2A1	1.18482	3.2684e-18	EBF2	2.20777	7.56099e-75	AC092580.4	1.48592	1.99884e-128	PRAM1	0.856573	4.76323e-10				RPS3AP26	2.17696	1.84029e-94
HOOK1	0.424847	3.23113e-35	SLC4A4	0.32357	8.35308e-21	STEAP4	0.694245	2.01616e-154	TMC5	0.689742	1.05162e-31	DRC3	1.69435	7.73996e-214	ARHGAP18	1.32497	9.787e-18	CARTPT	2.48254	3.34413e-74	CKLF	1.51788	4.41318e-128	SERPINB9	1.29617	8.0126e-10				EIF3A	1.84601	7.43563e-94
RPL13AP20	0.261075	4.17702e-35	RAI14	0.423667	6.39515e-20	ZFP36L1	0.41765	8.59248e-154	DNAJC10	0.723209	7.44645e-31	IQCG	1.69569	1.71632e-209	EPCAM	1.12859	1.13061e-17	ACTBP2	2.21603	2.93042e-73	TRAF3IP3	1.48149	2.46242e-127	CTSS	1.34765	1.10929e-09				RPL13AP25	2.03048	3.39315e-93
RPS18	0.510199	4.39338e-35	GLTSCR2	0.279118	1.66995e-19	BPIFB1	0.696202	8.56296e-153	PTGFR	0.814842	1.25235e-30	C6orf118	1.54002	2.94136e-207	SLC35F3	0.804558	7.90846e-17	SULT1D1P	2.16278	3.6246e-73	RAC2	1.37405	4.30602e-125	TIMP1	1.31705	1.38724e-09				ANP32BP3	2.12338	5.4248e-93
FTL	0.282467	4.92677e-35	UAP1	0.286471	1.80515e-19	F3	0.261692	3.83861e-151	CD55	0.735569	1.48656e-30	TEKT1	1.41584	3.76642e-207	CENPW	0.958296	1.00856e-16	SGPL1	2.17251	4.95285e-73	JAML	1.48128	2.32919e-116	CSF3R	0.813405	1.72732e-09				RPSAP19	2.2399	7.46887e-92
PEBP1	0.462164	6.77004e-35	SERPINF1	0.375047	2.15122e-19	LY6E	0.360767	6.41246e-151	ZG16B	0.655151	1.96909e-30	ECT2L	1.52927	5.55817e-207	FOXP1	1.29578	1.86666e-16	RAB6B	2.22204	7.21926e-73	EMB	1.25597	1.40041e-113	PLAUR	1.19211	1.86488e-09				AC108039.1	2.2657	3.77204e-91
S100A2	0.850649	1.64696e-34	BICDL2	0.273085	2.56291e-19	FOXN3	0.299238	2.71437e-150	SCIN	0.788045	1.18669e-29	IK	1.53928	1.3359e-206	RASSF6	1.29474	5.2817e-16	KIF5B	1.5551	1.96666e-72	LTB	1.70809	4.48614e-113	EVI2B	1.22582	3.49918e-09				RPL4P2	2.19344	1.07998e-90
SLC25A6	0.312038	2.19231e-34	MYH14	0.252486	4.95213e-19	PLEKHS1	0.535481	5.46761e-150	VMO1	0.487895	2.48711e-29	BBOF1	1.60636	6.5718e-203	C1orf115	0.797248	8.56136e-16	CALM2P2	1.97739	1.22912e-71	SLFN12L	1.42469	8.30353e-112	CD83	1.17082	5.17265e-09				RP11-3K24.1	2.23681	2.52829e-90
LMO4	0.412726	3.46912e-34	MGST1	0.410027	9.70188e-19	CLU	0.308957	6.04363e-150	SLC39A7	0.413896	2.87401e-29	CASC1	1.64286	6.70328e-203	PTGS2	0.947653	3.41387e-15	TSPAN7	2.01367	1.88944e-71	HLA-F	1.31568	1.40029e-111	LGALS1	1.39306	5.57271e-09				RP3-417G15.1	2.0676	8.02103e-90
RPS23	0.380711	3.8692e-34	LRRC75A-AS1	0.377832	5.27325e-18	CLINT1	0.328106	1.78571e-149	NR4A1	0.926413	4.56478e-29	FAM216B	1.59252	9.30961e-201	DDX4	0.681488	4.85622e-15	UNCX	2.11604	5.35612e-71	CLEC2D	1.37648	2.39641e-111	HLA-DPB2	1.32862	5.90515e-09				NASP	2.04967	8.03746e-90
SMARCA2	0.363521	3.91567e-34	STEAP4	0.324035	6.41125e-18	HSPB1	0.347724	1.83576e-149	UGCG	0.655675	5.15206e-29	DYNLRB2	1.58508	1.43742e-200	SIRT2	1.03743	1.81027e-14	GRAMD1C	2.10601	9.06489e-71	ARL6IP5	0.933216	1.50748e-109	SGK1	1.13127	9.45455e-09				RPL18P13	2.08513	7.6681e-88
YBX1	0.261163	4.08706e-34	SLC25A6	0.325408	1.04524e-17	FOS	0.478467	4.35858e-149	CXCL17	0.834475	6.29551e-29	CCDC113	1.60907	2.85567e-200	C9orf78	1.01492	2.24082e-14	KIF1A	2.27879	5.74009e-70	PSME1	0.771981	3.10433e-106	CAPG	1.2117	1.26909e-08				RP5-1174J21.2	2.11652	1.22423e-87
BAG1	0.270117	5.50676e-34	RHOV	0.300382	1.14329e-17	DSP	0.300092	1.42427e-146	MUC1	0.471912	8.42589e-29	DNAH9	1.55362	3.61233e-200	BEST3	0.718488	2.2611e-14	IGSF8	2.21685	2.30276e-68	LAPTM5	1.31984	8.20417e-106	MS4A1	1.9946	1.55729e-08				RP11-366M4.17	2.19317	1.72297e-86
SCPEP1	0.409401	7.88626e-34	AGR2	0.251574	1.60291e-17	S100A14	0.399804	3.39423e-146	KLF4	0.772348	1.3651e-28	CSPP1	1.78611	3.6144e-199	MT-CO1	0.556996	2.62496e-14	ATOX1	1.91225	1.8123e-67	NKG7	1.33686	1.63819e-105	OAZ1	1.00696	1.58971e-08				RP11-1O7.1	2.14651	2.45725e-86
RBMX	0.272565	9.19644e-34	GLUL	0.373585	1.93448e-17	TSPAN8	0.407235	2.42e-145	TFF1	0.776411	1.45016e-28	SYNE1	1.7862	4.38771e-199	PLCG2	0.798921	3.57192e-14	ELAVL3	2.06142	3.8474e-67	GVINP1	1.41529	6.82121e-105	CYBA	1.2079	1.74071e-08				NOP58	1.9803	8.60482e-86
RPL37	0.35213	9.26098e-34	MYOF	0.418479	2.31887e-17	CYP2J2	0.517463	2.2637e-143	CTSC	0.625752	2.21657e-28	CD24	1.82266	4.69023e-198	CD2AP	1.18958	9.28506e-14	H3F3C	2.08901	6.49455e-66	APBB1IP	1.40062	1.16402e-103	BANK1	1.49734	2.26289e-08				CTD-2666L21.2	2.12468	1.41381e-85
COMT	0.432099	1.38569e-33	TSC22D1	0.404701	2.41499e-17	FMO2	0.374111	7.96782e-143	TGM2	0.730809	2.24635e-28	DNAH6	1.52447	5.14851e-198	TFPI	0.998382	1.21168e-13	GNB1	1.99122	5.94193e-65	OXNAD1	1.41761	4.19394e-102	MAFB	1.23986	4.40366e-08				RPS27AP16	1.72993	6.93421e-84
EHF	0.362163	2.3591e-33	SELENOP	0.404371	2.44465e-17	CD82	0.395064	5.67945e-142	SPDEF	0.70295	3.63836e-28	CFAP54	1.47052	9.23846e-196	CALM2	0.721092	1.74901e-13	NSG1	2.02051	1.89185e-64	TPM3	0.867145	5.76276e-102	LITAF	1.03939	5.82841e-08				RPSAP49	2.02839	7.01895e-83
RPL30	0.316398	2.47014e-33	SCGB3A1	0.464378	5.42827e-17	TNFAIP2	0.791267	1.16553e-141	TM9SF3	0.594519	5.03441e-28	MORN2	1.67041	1.61411e-194	SLC9A2	0.763336	2.68558e-13	HSP90AA5P	1.58999	1.48285e-63	ZFP36L2	1.08246	8.4926e-102	PLIN2	1.67618	6.06497e-08				HNRNPU	1.51066	9.15678e-83
MT1X	0.669757	2.47806e-33	RPL29	0.257214	6.76191e-17	AKR1C1	0.660317	3.86491e-141	CREB3L4	0.69398	5.16578e-28	HSPH1	1.71613	2.52532e-194	PNPLA8	1.2122	2.85416e-13	MBNL2	1.96405	2.34514e-63	KLRD1	1.57721	8.15661e-101	CIITA	1.06677	6.08302e-08				NPM1P48	1.79128	9.25072e-83
DUT	0.482688	3.15684e-33	KRT7	0.278383	7.55547e-17	DHCR24	0.412311	8.23682e-141	TNFSF10	0.469775	1.40128e-27	ADGB	1.50957	3.58572e-193	KRT8	1.09584	3.26191e-13	TESC	1.86938	1.06043e-62	GNLY	2.28478	1.11381e-100	CTSL	1.3594	6.58826e-08				RP11-618N24.1	2.16563	1.0264e-81
GLUL	0.37398	3.52325e-33	C19orf33	0.414733	8.09029e-17	AQP3	0.480404	9.97681e-141	SYTL2	0.681999	2.07822e-27	SPEF2	1.48268	3.07118e-192	ADCY5	0.525911	3.6001e-13	PDE1C	2.23566	3.52756e-62	RBL2	1.08105	2.0903e-100	HLA-E	0.785662	7.4236e-08				SETP14	2.11392	1.41107e-81
KIAA1217	0.398103	3.76422e-33	NDRG2	0.284925	1.11301e-16	ANXA2	0.252966	1.9607e-140	NUCB2	0.691262	4.22246e-26	TTC25	1.44466	1.15557e-191	NCAM1	0.937622	3.606e-13	SYT11	1.9877	5.02199e-62	CD48	1.29161	6.52867e-100	VIM	1.45691	1.00522e-07				RP1-89D4.1	2.1336	3.04207e-81
TOMM7	0.271549	3.88076e-33	ADIRF	0.400752	2.72103e-16	ECE1	0.466949	2.41706e-139	SEL1L3	0.510752	5.72203e-26	FAM81B	1.45985	1.43246e-190	ATP1A1	1.00308	5.77281e-13	GADL1	1.79458	6.14756e-62	GBP5	1.42363	6.93272e-98	POU2F2	1.27374	1.03267e-07				RPL30P14	1.97412	3.27437e-81
CNN3	0.303838	3.91659e-33	AKR1C1	0.336665	2.82849e-16	S100P	0.564228	8.92544e-139	LINC01207	0.761255	6.43956e-26	CFAP221	1.47273	1.91196e-190	RCAN2	0.851071	7.89691e-13	ATXN7L3B	1.73765	2.79336e-61	ZNF683	1.20092	2.17298e-97	HLA-B	0.767037	1.12078e-07				ANP32B	1.79698	7.5876e-81
HNRNPA1	0.319572	4.05643e-33	CYP2B7P	0.512697	3.23403e-16	CLDN7	0.400209	4.2222e-138	LRRC26	0.492692	7.25711e-26	STK33	1.52896	6.31814e-189	RNF152	0.935069	1.02241e-12	APLP1	1.96036	2.9888e-61	ARPC2	0.671546	2.99938e-97	GLIPR1	1.15153	1.45806e-07				LA16c-306E5.1	2.0665	1.38566e-80
ADH7	0.611359	5.2009e-33	RASSF6	0.442597	3.50136e-16	EMP2	0.317809	2.3423e-135	FAM177B	0.301303	7.77192e-26	KIAA2012	1.61669	2.21634e-188	SYNE2	0.891838	1.3734e-12	EIF1P4	1.90271	6.42706e-61	ITGAL	1.2762	5.70297e-95	ITGB2	1.10666	1.50737e-07				AC009413.2	2.02854	2.41966e-80
AQP3	0.498739	6.357e-33	ADH7	0.350144	1.06681e-15	NR4A1	0.651595	6.38325e-134	STARD10	0.627517	1.35266e-25	RP11-467J12.4	1.57788	5.88315e-187	BCL2	1.20676	1.37761e-12	DYNLL2	1.81893	3.68813e-60	DDX17	0.479371	1.48789e-94	HLA-DMA	1.08408	2.42942e-07				EEF1B2P3	1.97212	2.7633e-79
MT-ND6	0.394964	9.53285e-33	SCNN1A	0.262205	1.35657e-15	TXN	0.428521	2.99298e-133	HES1	1.04988	1.48631e-25	CDHR4	1.37996	3.37155e-183	TMTC3	0.819714	2.99741e-12	MTCO1P9	2.04776	6.79864e-60	LCP2	1.29892	3.85029e-94	ANXA5	1.05025	2.79169e-07				NAP1L1	1.63086	3.00318e-79
NDUFS5	0.311482	1.40236e-32	ALDH3A2	0.303107	1.40066e-15	BAG1	0.269376	5.63439e-133	SCNN1A	0.475205	1.69393e-25	LRRC46	1.36029	3.09291e-182	FOXI2	0.759943	8.29579e-12	MYT1L	1.89151	7.03192e-60	ALOX5AP	1.35687	9.06854e-94	SLC8A1	0.886782	2.86573e-07				RPS23P1	2.07815	4.26888e-78
RPS16	0.375865	1.98545e-32	TACSTD2	0.402618	1.61319e-15	CSTB	0.261258	1.05089e-132	ODF2L	0.644313	3.23501e-25	DRC1	1.53869	3.24815e-182	PTGER3	0.875791	8.59293e-12	SLC17A6	1.99717	1.90619e-59	GZMA	1.55013	1.47811e-93	SKAP2	1.31347	3.34129e-07				RP11-613F7.1	2.00047	5.22755e-78
RPL36	0.31194	3.35685e-32	TCEA3	0.426922	1.6546e-15	LMO7	0.355326	1.78493e-131	MTND4P24	0.540515	4.10019e-25	DNAH3	1.47522	7.59719e-182	SLC25A5	0.9838	1.05334e-11	HSPA1L	2.12962	1.83845e-58	TXNIP	0.762111	1.71886e-93	CTSZ	1.26662	3.39164e-07				RPL17P1	1.89865	6.11451e-78
RPL6	0.370444	4.24284e-32	ITGA2	0.421892	1.72607e-15	MT1E	0.488707	4.34579e-131	ARHGAP40	0.383697	4.68897e-25	FAM227A	1.4324	2.08721e-181	USP53	1.14393	1.27781e-11	MYO6	1.77327	3.91427e-57	AC002075.4	0.753512	5.0636e-93	HLA-DOA	1.09174	3.54476e-07				RP11-147K6.2	2.14316	9.10813e-76
PRDX1	0.262979	4.26347e-32	DAPL1	0.342553	1.84932e-15	RRBP1	0.252604	2.54863e-130	CD63	0.621639	9.00277e-25	AK7	1.40046	1.72902e-180	KRT7	1.06696	3.47781e-11	MTCO1P25	2.06423	4.35033e-57	YWHAZ	0.550657	1.06621e-92	B2M	0.498892	5.12041e-07				RPL13AP3	1.96579	3.96944e-75
IFITM3	0.464296	6.1757e-32	ADH1C	0.435677	2.58784e-15	CLDN4	0.499469	5.85981e-130	RPL10P9	0.3614	9.33707e-25	AGR3	1.73699	7.06703e-180	ESRRG	0.747553	4.37649e-11	ACSL6	1.93259	4.64201e-57	KLRC1	1.34269	2.28612e-91	TGFBI	1.20343	5.12409e-07				RPS23P7	1.9823	6.0672e-75
ADH1C	0.478958	8.83333e-32	CLCA2	0.467288	3.06009e-15	CHL1	0.439443	5.39251e-129	F3	0.601217	1.15617e-24	FAM92B	1.41421	1.57453e-179	DMRT2	0.915009	5.89504e-11	ZNF385B	1.92553	1.29281e-56	PDCD4	0.674198	2.72637e-91	PLXDC2	1.06317	6.6389e-07				RPL13P6	2.07613	2.26847e-73
ALDH7A1	0.471083	9.46424e-32	LTF	0.577916	3.3875e-15	CD81	0.347216	6.37633e-129	FAM3D	0.58012	2.30623e-24	CCDC30	1.6612	7.22272e-179	COL8A1	0.700007	1.06062e-10	GABARAPL2	1.64539	4.18899e-56	UBA52	0.400478	3.91281e-91	CEP170	1.14557	6.83825e-07				RP1-146I3.1	2.0047	2.89601e-73
RPL9P9	0.270306	1.00251e-31	BTF3	0.25115	4.14999e-15	S100A6	0.443897	1.10208e-127	MTND3P25	0.576901	2.43569e-24	ROPN1L	1.35672	7.86091e-178	ATP7A	0.90902	1.35869e-10	PAFAH1B1	1.67048	4.22174e-56	STK4	1.15607	9.66921e-91	TPM3	1.00033	8.61196e-07				RP11-956J14.2	1.99879	5.74481e-73
S100A14	0.254561	1.55233e-31	FOXA1	0.270073	5.88892e-15	RNF145	0.34098	1.2238e-127	CHAD	0.354483	3.81422e-24	NPHP1	1.56165	2.15198e-177	NEDD4L	1.00325	1.81815e-10	EIF1P5	1.72069	3.91412e-55	GMFG	1.22068	2.99997e-90	LAP3	1.14837	1.05711e-06				RPS17P13	1.98475	1.25284e-72
CD81	0.316776	1.57325e-31	ANOS1	0.296424	1.18083e-14	PTTG1IP	0.312298	4.03091e-127	SLC44A4	0.306018	8.96573e-24	TMEM212	1.27797	4.85959e-177	ATP1B1	0.559461	2.04493e-10	HDLBP	1.44425	9.29673e-55	YWHAB	0.449664	9.32101e-90	CLEC7A	1.34989	2.56302e-06				RP4-778K6.1	1.77994	1.68193e-71
KLF5	0.274536	1.60652e-31	S100A14	0.361135	1.30486e-14	COL4A3BP	0.292137	2.36101e-126	CYP2F1	0.624908	8.99419e-24	IFT57	1.6444	1.16141e-176	AMACR	0.656445	2.18936e-10	TOM1	2.05635	2.69237e-54	FUS	0.502856	4.30274e-89	RGS1	1.43304	4.50258e-06				EEF1GP3	1.84574	3.61177e-71
RPL14	0.299209	1.63662e-31	ADAM28	0.439909	4.45189e-14	SOX4	0.412971	1.17725e-125	PAX5	0.401694	2.01593e-23	CFAP100	1.35208	7.39721e-176	MT-CO3	0.44159	2.19425e-10	CHCHD10	1.58321	2.21138e-52	RP11-543P15.1	0.767752	2.69095e-88	RGS10	1.091	4.71261e-06				RPS27AP2	1.96107	1.8402e-70
HIST1H4C	0.306339	1.9666e-31	LMO4	0.353652	9.96941e-14	RPL3P4	0.252643	1.53172e-125	GALNT12	0.667885	2.06312e-23	NEK10	1.33761	3.60291e-174	LTBP2	0.63313	2.29794e-10	NRXN1	1.74884	4.34014e-52	TMSB10	0.699035	1.22989e-87	PARP14	1.24032	5.61878e-06				NPM1P27	1.87291	2.15614e-70
CTNNA1	0.270463	2.09727e-31	GALNT6	0.29351	1.33233e-13	NDRG2	0.371062	4.54505e-125	PAM	0.670786	2.49501e-23	DNAH10	1.45877	5.10373e-174	PCP4	0.792544	2.88287e-10	STMN2	2.26705	4.84278e-52	EIF1	0.452148	2.87368e-87	TNFRSF1B	1.19315	1.1666e-05				RPL5P24	1.86093	6.32994e-70
CFH	0.442676	2.16806e-31	ID1	0.436956	1.50959e-13	STK38	0.282577	4.82592e-125	CTD-2135D7.5	0.672391	3.55444e-23	DNALI1	1.33873	2.1522e-173	MAF	0.623619	2.9139e-10	COX5A	1.49338	6.66323e-52	TLN1	1.00483	3.58913e-87	GPR183	1.25135	1.73831e-05				NAA15	2.00001	7.46374e-70
RPL3	0.428522	2.50055e-31	TSPAN8	0.275045	2.46717e-13	HES4	0.317095	1.48652e-124	MUC16	0.580378	3.82711e-23	IGFBP7	1.61947	1.23483e-172	GPI	0.838976	6.98997e-10	FAM213B	1.86882	1.07371e-51	PRPF38B	0.713	7.08615e-87	SRGN	1.24626	1.8174e-05				RP11-1042B17.1	2.14952	2.32387e-69
MT-CYB	0.45113	3.87124e-31	MUC5B	0.471688	6.10068e-13	HES1	0.497905	1.95622e-124	CPD	0.371891	1.40608e-22	EFHC1	1.49877	3.07082e-170	H3F3B	0.598215	1.15791e-09	CELF4	1.88219	4.43647e-51	N4BP2L2	0.523718	7.18497e-87	GNAI2	1.20565	1.83119e-05				RP11-83J16.1	2.00434	2.56688e-69
RPS25	0.289153	3.87554e-31	CSTA	0.420667	6.45753e-13	LYN	0.390038	1.14926e-123	FUT6	0.605456	1.47343e-22	CFAP46	1.32671	6.37517e-170	SC5D	0.838804	2.47696e-09	AP000361.2	1.88275	1.42399e-50	PCED1B-AS1	1.23043	2.67248e-86	HCLS1	1.23203	1.91761e-05				HSPD1P1	1.93745	6.74526e-69
RPL8	0.392296	4.1893e-31	SLITRK6	0.40008	7.08685e-13	MUC4	0.530896	1.1549e-123	DHX35	0.551862	1.51878e-22	CFAP57	1.39615	1.90956e-169	ST8SIA6	0.481511	2.80209e-09	ARL3	1.71862	1.46047e-50	CAP1	0.915091	3.29109e-86	MGAT1	1.1028	1.99082e-05				TUBA4A	1.63628	7.03381e-69
NPM1	0.289906	5.24267e-31	HES4	0.309458	7.82288e-13	SLC12A2	0.304261	2.4608e-123	ENTPD5	0.487019	1.63894e-22	WDR60	1.66193	9.08077e-169	C12orf75	0.813844	2.86137e-09	NDUFB4P3	1.6162	1.49112e-50	SEPT7	0.765354	3.53596e-86	SCO2	1.02469	2.00539e-05				RPS8P4	1.95272	9.68448e-69
UQCRH	0.453281	5.26213e-31	KRT17	0.487251	1.19792e-12	BHLHE40	0.503587	2.65973e-122	FAM114A1	0.555855	1.64215e-22	VWA3B	1.3485	1.4931e-168	NRIP3	0.913192	7.49217e-09	DNAJA1	1.49667	1.21891e-49	SRSF7	0.762653	5.00505e-86	JAML	1.04061	2.28063e-05				RP5-1107A17.2	2.0863	4.27717e-68
SNRPD2	0.265379	5.71659e-31	CPD	0.318186	1.50659e-12	VMP1	0.321221	6.89904e-122	SCNN1B	0.605937	4.03621e-22	DYNC2H1	1.61146	3.38484e-168	TBC1D4	0.955717	8.63093e-09	HSPA8P16	1.95299	2.64428e-49	PTPN7	1.24646	1.22676e-85	ATF5	1.32851	2.28724e-05				EIF2S2P2	1.85009	1.48739e-67
MYOF	0.396865	8.36391e-31	ZFAS1	0.255038	1.96462e-12	S100A9	0.684864	1.16961e-121	CLDN22	0.463055	4.42619e-22	C21orf58	1.49146	1.2796e-167	WLS	1.03235	9.19784e-09	CYSTM1	1.57377	9.86205e-49	DDX5	0.541795	2.23113e-85	PIK3AP1	1.11893	2.31241e-05				CHD4	1.65667	3.34196e-67
EEF2	0.402415	9.27068e-31	CTD-2531D15.4	0.319739	2.10378e-12	SLC4A4	0.337364	2.12604e-121	PLCB4	0.519921	6.98083e-22	PPIL6	1.38303	7.97602e-167	MT-ATP6	0.459729	1.33675e-08	CNGA2	1.77766	1.79524e-48	HCLS1	1.25227	2.46086e-85	ACTR2	0.95981	2.34124e-05				CTD-2375G15.1	1.67776	5.15608e-67
BCAM	0.75178	1.79095e-30	LPP	0.310206	2.10585e-12	CRACR2B	0.457192	8.15693e-120	MSLN	0.763937	7.29653e-22	CFAP73	1.24496	9.99417e-167	LIMCH1	0.810651	1.57025e-08	KIFAP3	1.8514	2.75724e-48	TRGC2	1.22481	2.73227e-85	YWHAB	0.710189	2.38909e-05				RP11-759L5.2	1.75374	7.17427e-67
CHST9	0.300987	1.86175e-30	LIMA1	0.363143	3.9984e-12	TOB1	0.337679	1.5944e-119	CLCA2	0.804522	8.23341e-22	ODF3B	1.47585	3.39369e-166	SOX4	1.0648	1.60967e-08	COX5BP6	1.8417	4.79944e-48	ARHGAP9	1.22833	8.09557e-85	ITGA4	1.04397	2.44567e-05				RP11-408P14.1	1.80125	8.41417e-67
TRIM2	0.281462	2.1235e-30	EPHX1	0.309873	6.17693e-12	MT2A	0.544732	2.12519e-118	PKIB	0.637841	9.76217e-22	OMG	1.56535	8.33381e-165	RALA	0.918556	1.86622e-08	ZNF8	1.84718	5.44525e-48	KMT2A	0.762435	2.06865e-84	PTAFR	0.925146	3.44858e-05				HNRNPA3	1.61696	1.43935e-65
CCND1	0.371874	2.3015e-30	CD9	0.330315	6.36236e-12	CCDC186	0.267715	1.32013e-117	SLPI	0.391717	1.27512e-21	FOXJ1	1.33658	1.93145e-164	IMPA2	0.844887	2.15446e-08	HINT1	1.15913	5.68682e-48	HNRNPDL	0.436581	3.8166e-84	ADCY7	0.686678	4.77536e-05				RPS27AP17	1.88676	3.04133e-65
RPL27A	0.323734	2.41828e-30	GRAMD3	0.381491	1.12771e-11	SELENBP1	0.366098	3.01012e-115	CYP4B1	0.469545	2.13201e-21	FANK1	1.26297	2.41686e-162	MT-CO2	0.542252	2.38957e-08	HSPA8P5	1.93955	1.40341e-47	SARAF	0.61345	4.20756e-83	RPN2	0.927416	5.56971e-05				RPS2P1	1.95036	1.23931e-64
EPAS1	0.455944	8.78421e-30	MPZL2	0.344926	1.5123e-11	CTD-2531D15.4	0.576186	3.31668e-115	CRYM	0.489026	2.77495e-21	WDR63	1.28888	2.18962e-161	LDHA	0.958485	2.53546e-08	JAKMIP1	1.92467	2.13349e-47	IFITM1	1.09327	6.20711e-83	RASSF2	0.881162	7.04859e-05				CTC-329H14.1	1.89482	2.05403e-64
TOMM20	0.263656	1.73534e-29	CXCL1	0.34216	2.6799e-11	BICDL2	0.394988	5.93877e-115	TOB1	0.709098	2.8489e-21	AGBL2	1.28619	4.51144e-161	ATP6V1G1	0.86341	2.76814e-08	RP11-488L18.1	1.91027	5.77823e-47	FNBP1	1.19753	1.06444e-82	LRRK2	0.624481	7.82464e-05				AC008155.1	1.81161	2.57035e-64
CHMP3	0.277194	1.90683e-29	MKL2	0.371146	4.18886e-11	KRT18	0.279307	9.71422e-115	FCGBP	0.935133	4.50111e-21	RP11-356K23.1	1.394	1.74429e-159	FAM24B	0.638535	4.08025e-08	PPP1R14C	1.75024	1.42993e-46	TOMM7	0.386104	5.22319e-82	TPM4	0.979314	8.88832e-05				AC017079.3	1.57167	3.59752e-64
RP11-146N23.1	0.314096	2.14443e-29	SPARCL1	0.407092	7.13415e-11	MTUS1	0.354483	3.07745e-114	ALCAM	0.576723	5.54813e-21	DYDC2	1.26575	1.40416e-158	CNN3	0.760086	4.49292e-08	CFAP69	1.72266	2.05255e-46	PNISR	0.26215	1.60044e-81	MYO1F	0.97688	9.62335e-05				RPS10P16	1.73036	6.15633e-64
SNHG19	0.258271	2.17662e-29	SOX2	0.339579	7.27861e-11	KRT8	0.292323	3.89231e-114	SSR4	0.479877	6.09102e-21	SPAG1	1.47571	1.279e-157	SERPINI2	0.814063	4.62207e-08	PTMAP2	1.43548	2.88978e-46	CD69	1.22422	1.70049e-81	NCF2	0.946188	0.000108194				RP11-401L13.4	1.86471	9.43874e-64
FAM210B	0.51296	3.50462e-29	GK5	0.264126	7.66875e-11	HNMT	0.324831	4.33968e-113	FAM83E	0.658037	7.70956e-21	RFX3	1.43008	2.99489e-156	THEMIS2	0.474159	5.30339e-08	MT1M	1.74208	5.94395e-46	IQGAP1	0.352831	2.36372e-81	FILIP1L	0.741718	0.000110224				RPS20P10	1.8867	2.61701e-63
RPL9	0.30662	4.49159e-29	INSR	0.299725	8.35879e-11	DUSP1	0.408194	3.84523e-112	IER3	0.692313	1.67231e-20	LRRC6	1.30574	6.30037e-154	ANXA4	0.881679	6.13368e-08	AC092573.2	1.72079	1.17768e-45	MIR142	1.22765	2.55932e-81	NR4A3	1.09498	0.00011997				AC092798.2	1.95398	2.832e-63
EGFR	0.41173	5.07934e-29	KLK11	0.360358	1.05057e-10	PLAC8	0.29165	4.13538e-112	GSN	0.810755	1.82099e-20	C1orf87	1.22969	5.58558e-153	NDUFA4	0.835253	6.22247e-08	CFAP20	1.72617	1.85414e-45	MYL12B	0.298754	3.46702e-81	ARPC2	0.692626	0.000134186				UBXN1	1.78784	5.3182e-63
RPS2	0.434784	5.19033e-29	LMO7	0.327811	1.50416e-10	ASAH1	0.290493	4.90485e-112	KIAA1324	0.694298	2.12417e-20	ZMYND10	1.26173	2.32221e-152	FAM43A	0.442424	7.16571e-08	RP11-490D19.8	1.70243	2.29156e-45	RUNX3	1.18807	1.32213e-80	VASP	1.00154	0.000243499				RPL17P51	1.84603	5.58524e-63
YBX3	0.257111	6.07496e-29	LGALS3BP	0.274475	1.77214e-10	RBM47	0.345029	5.04479e-111	GSTA1	0.309579	2.38625e-20	TUBA1A	1.05245	7.60493e-151	GPT2	0.596686	7.33949e-08	TAX1BP1	1.23942	4.79416e-45	ATP5E	0.425657	1.44675e-80	PEA15	1.00086	0.000327954				EEF1B2P2	1.86716	6.62508e-63
TXNIP	0.365084	6.14263e-29	MECOM	0.27267	2.12608e-10	RAI14	0.391064	5.4825e-111	CCDC80	0.698959	3.1186e-20	MORN5	1.2445	2.04995e-149	H2AFY	0.865642	8.26108e-08	EIF4G2	1.26003	9.65432e-45	RPL23A	0.477118	3.95376e-80	TLR1	0.803149	0.000332895				AC006445.6	1.99371	1.24508e-62
RPS9	0.278328	1.11702e-28	KLF5	0.340464	2.29772e-10	ERBB3	0.311121	8.15467e-111	DEFB1	0.622406	3.15008e-20	C9orf116	1.16367	3.4808e-149	PLCB4	0.969363	1.17723e-07	UBE2B	1.59319	9.84458e-45	SP100	0.770789	7.09112e-80	LIMS1	0.990798	0.000339399				RP11-302I18.1	1.83957	3.15627e-62
PABPC1	0.434233	1.6601e-28	FOS	0.422654	2.30693e-10	CFH	0.292919	6.82147e-110	TTC3	0.435232	4.09941e-20	CAPS2	1.32872	5.69494e-149	MTMR9LP	0.703078	1.22535e-07	VCP	1.58805	1.12133e-44	GPR171	1.0581	9.83565e-80	ACP5	1.06437	0.000348042				VCP	1.83536	3.36245e-62
KRT17	0.892125	2.33522e-28	EMP2	0.266133	2.37647e-10	BTG2	0.3929	1.10203e-109	SEC62	0.536117	9.58584e-20	CFAP126	1.23196	7.83269e-149	SCIN	0.907242	1.91877e-07	PTMAP5	1.33548	2.53543e-44	MGEA5	0.658746	1.08787e-79	PNRC1	0.849007	0.000396559				RPS27AP3	1.87725	3.6107e-62
IFI16	0.277442	2.43967e-28	CTSB	0.352701	2.51659e-10	NCOA7	0.544081	1.90831e-109	CKAP4	0.544785	1.0538e-19	C4orf47	1.16471	1.35062e-147	ID3	0.915912	1.9723e-07	NCAM1	1.84057	3.15087e-44	ARHGAP15	1.08473	1.90633e-79	PECAM1	0.798816	0.0004734				RP11-214N15.5	1.85168	3.66394e-62
CD9	0.263727	3.0239e-28	CD82	0.268157	2.52199e-10	SNHG19	0.277108	1.60117e-108	ACSL3	0.542379	1.33598e-19	AC013264.2	1.34503	2.84397e-147	PACRG	0.622842	4.15097e-07	MTCO3P22	1.60812	8.3083e-44	SCAF11	0.309869	3.67353e-79	NAP1L1	0.578654	0.000480418				HMGB1P24	1.73868	5.11201e-62
RPL11	0.348236	3.16095e-28	NFIA	0.280069	4.21951e-10	SH2D4A	0.383448	1.74491e-108	SMIM14	0.603279	1.3762e-19	CCDC65	1.21342	8.4422e-147	LGALS3	0.764919	4.94658e-07	SLC25A5	1.33072	1.07585e-43	HNRNPH1	0.261355	1.94682e-78	NCKAP1L	0.778578	0.000506344				RPS12P26	1.84134	5.1418e-62
RPS2P46	0.289248	3.53632e-28	FAM210B	0.276386	4.69983e-10	TSC22D1	0.254809	2.49052e-108	QSOX1	0.557601	1.82745e-19	SPATA17	1.17777	8.94992e-147	LPGAT1	1.04482	6.38703e-07	HSP90AB2P	1.9576	1.55422e-43	AP000769.1	0.778538	2.34118e-78	MEF2A	1.04898	0.000584989				MTRNR2L10	1.97305	8.77935e-62
MT-ND1	0.395285	4.2481e-28	CYB5A	0.301146	4.95433e-10	KRT4	0.647663	4.29938e-108	TMEM184A	0.524807	6.36743e-19	RPGR	1.41646	2.25216e-146	ATP6V1B1	0.739794	7.83735e-07	ATP1B1P1	1.60168	3.98463e-43	TRG-AS1	1.15944	3.25328e-78	ARPC5	0.928736	0.00059657				RPSAP69	1.91591	1.19905e-60
RPS17	0.326571	4.96874e-28	MDK	0.308557	5.75089e-10	IGFBP3	0.408586	7.47004e-108	SERPINB11	0.666694	8.13568e-19	TRAF3IP1	1.43599	3.42245e-146	COX5B	0.754063	9.81801e-07	IP6K2	1.58927	9.49103e-43	CD37	1.15035	5.24825e-78	ATP6AP1	0.861178	0.000658814				AC016739.2	1.41029	2.467e-60
SH3YL1	0.364365	5.52759e-28	METTL7A	0.300137	6.23649e-10	CAMK1D	0.291479	1.06257e-107	GSTA2	0.263718	9.26438e-19	FAM229B	1.43234	6.95658e-146	MT-ND4	0.503574	9.9545e-07	EPHX4	1.75211	5.46816e-42	BTN3A2	1.13212	7.75504e-78	LCP1	1.02024	0.000682233				EEF1B2P4	1.56384	3.83942e-60
RPS28	0.358615	5.81617e-28	CTSD	0.294577	6.8042e-10	HEBP2	0.255363	1.75898e-107	AQP5	0.41765	1.02051e-18	NME5	1.26791	1.28586e-143	MT-ND5	0.459291	1.04043e-06	C11orf97	1.63366	2.05921e-41	SON	0.265675	2.09499e-77	PPT1	0.991934	0.00086716				TPM3	1.56093	1.6039e-59
CD151	0.305764	8.7614e-28	NR4A1	0.412109	8.33393e-10	PDLIM5	0.278758	4.08648e-106	KCNK6	0.553794	1.61981e-18	DNAI2	1.07803	2.3949e-143	ATP6AP2	0.86775	1.20216e-06	REXO2	1.57117	2.12289e-41	ARGLU1	0.312706	3.19138e-77	DBNL	1.04001	0.000941667				RPL18AP15	1.86147	8.68706e-59
RASSF6	0.58279	9.2713e-28	TNFSF10	0.38069	8.3769e-10	NET1	0.287482	5.52908e-106	P4HB	0.421794	1.97664e-18	PROS1	1.32212	6.80996e-143	TPM1	0.586929	1.2126e-06	NDUFB4P2	1.49997	2.88555e-41	CD44	0.97708	3.4082e-77	SNX10	0.831674	0.000948472				SPARC	1.79744	1.32108e-58
CHD9	0.307415	9.41075e-28	RASSF9	0.324399	1.18041e-09	KIAA1324	0.274145	9.21023e-106	CYP2B7P	0.259908	2.1382e-18	AKAP9	1.28864	1.07022e-142	C4orf48	0.507957	1.27036e-06	CPLX2	1.64644	7.98201e-41	JAK1	0.819583	4.31643e-77	KLF6	0.965404	0.00112293				RP11-715J22.1	1.79787	1.3312e-58
ATP5A1	0.264066	1.05316e-27	CHST9	0.310099	1.18825e-09	OAT	0.290054	3.01899e-105	TMBIM6	0.394088	2.20329e-18	CCDC190	1.2449	2.11877e-142	B3GNT2	0.918925	1.27752e-06	GNAO1	1.57795	1.09761e-40	LCK	1.08727	1.11978e-76	DSE	0.819446	0.00116428				RPS24P7	1.79452	1.43922e-58
FLRT3	0.656738	1.92732e-27	EIF3E	0.270081	1.24845e-09	NFKBIZ	0.50075	9.35657e-105	PDIA3	0.469112	2.61704e-18	C11orf16	1.17367	5.02005e-142	MT-CYB	0.460021	1.96682e-06	MSI2	1.48373	4.06956e-40	SPOCK2	1.1318	1.7546e-76	C15orf48	1.38721	0.00126649				AC009245.3	1.67155	3.18023e-58
TSPO	0.257437	1.94711e-27	RAB13	0.253305	1.4198e-09	ADGRF1	0.516728	1.93004e-103	RP11-154B12.3	0.25745	2.851e-18	TNFAIP8L1	1.31118	1.71862e-141	BIK	0.77871	2.07753e-06	FGF12	1.66001	6.84203e-40	RPLP2	0.513216	2.46447e-76	CFL1	0.84255	0.00135264				RBM25	1.4678	6.48692e-58
RPL19	0.318728	2.15143e-27	KIAA1324	0.250006	1.50101e-09	TMPRSS4	0.38427	7.18409e-103	KDELR2	0.34119	3.93582e-18	SPATA18	1.30449	3.4771e-141	TDRD3	1.15931	3.15183e-06	MTCO2P1	1.60546	5.47016e-39	FYN	1.16628	6.10109e-76	KCTD12	1.0162	0.00138861				AC017078.1	1.8148	1.38667e-57
RPL7	0.333202	2.59576e-27	ECE1	0.366769	1.54898e-09	CEACAM6	0.535557	7.45545e-103	MUC2	0.872598	9.16835e-18	DNAI1	1.21371	1.69437e-140	ZNF503	0.663977	3.48361e-06	RPL21P41	1.60547	6.23488e-39	SLA	1.18042	6.14021e-76	CCDC50	0.984128	0.00149361				RPL13AP17	1.60102	3.14617e-57
IL6ST	0.367977	3.39324e-27	CYP2J2	0.260755	1.97796e-09	ST6GALNAC1	0.259192	8.12841e-103	EPCAM	0.449459	9.90598e-18	RGS22	1.25948	2.43103e-140	ETV1	0.681981	3.8888e-06	ANO2	1.42195	1.32389e-38	UBL5	0.418159	7.98508e-76	WARS	0.718439	0.00174521				RPSAP2	1.69496	4.96936e-56
RPS4X	0.296625	4.04423e-27	PRDX6	0.271137	2.11994e-09	RPL7P9	0.26609	9.48254e-103	SYTL4	0.4631	1.00217e-17	CCDC40	1.27624	2.83876e-140	MRPS10	0.705371	4.38678e-06	UGT2B15	1.33108	4.02507e-38	FAU	0.431036	2.12618e-75	CORO1A	0.530579	0.00174608				RP11-488C13.1	1.72302	8.10569e-56
HNMT	0.27699	4.24427e-27	MET	0.342695	2.12972e-09	CPD	0.346198	1.06579e-102	THRB	0.509604	1.21787e-17	SPAG8	1.04026	4.92892e-139	HLA-A	0.619931	4.75266e-06	MTCYBP27	1.73599	4.4852e-38	HLA-J	0.862891	5.14598e-75	TLR6	0.703681	0.00190829				MTF2	1.85053	1.93078e-55
RAB13	0.261998	5.59984e-27	ST6GALNAC1	0.332669	2.4259e-09	B4GALT5	0.403411	1.70506e-102	STRA6	0.420433	1.56747e-17	CC2D2A	1.2911	1.24373e-138	PFKP	0.723114	5.30824e-06	SSX2IP	1.55399	1.01105e-37	BIN2	1.17955	7.30813e-75	VMP1	0.701601	0.00196707				G3BP2	1.83853	4.05877e-55
RAB2A	0.326172	6.37702e-27	NET1	0.315173	2.49248e-09	NFIA	0.280197	2.50727e-102	PDIA3P1	0.290688	1.82592e-17	AK9	1.43999	1.48818e-138	NRP1	0.644292	5.58874e-06	H2AFZ	1.52003	2.36458e-37	ARPC3	0.52725	1.0026e-74	ZFP36	0.898205	0.00217934				RP11-699A7.1	1.87864	7.3669e-55
NFIC	0.326879	7.05053e-27	IGFBP3	0.415119	3.26309e-09	MET	0.318178	4.85231e-102	AUTS2	0.511872	2.01326e-17	PRDX5	1.32445	2.34788e-138	DOCK4	0.716098	5.71739e-06	EIF4E3	1.70373	2.45565e-37	HMGB1	0.283416	2.23684e-74	EMP3	0.992189	0.00225101				AC104076.2	1.6101	9.94081e-55
NUPR1	0.457427	1.45149e-26	C9orf3	0.305084	5.39881e-09	SERPINB4	0.479634	1.75678e-101	STEAP4	0.298839	2.10344e-17	TMEM231	1.1228	2.44733e-138	FAT3	0.611116	6.08893e-06	HINT1P2	1.47605	2.97329e-37	CBX3	0.420026	5.56972e-74	SIRPA	0.767185	0.00239023				HNRNPCL1	1.64034	1.05179e-53
TSC22D1	0.303306	1.45476e-26	FGFR3	0.344899	5.78134e-09	RP11-475C16.1	0.274742	6.1726e-100	EDEM3	0.437075	2.34267e-17	GSTA2	1.70774	6.51598e-138	KLHL23	0.731876	6.97183e-06	AC006033.22	1.67799	4.92926e-37	PRRC2C	0.263026	6.22559e-74	IFNGR1	0.908394	0.00243336				NEDD4	1.69315	1.84767e-53
PRSS23	0.422442	1.49092e-26	SLC15A2	0.278911	6.70824e-09	RPLP0P6	0.302078	2.10819e-99	PPP1R1B	0.302984	2.94823e-17	TSPAN1	1.35385	3.80371e-137	PBX3	0.674517	1.30593e-05	PDE6D	1.78256	5.80408e-37	TMA7	0.543836	6.98912e-74	PSME2	0.988655	0.00275676				AC008850.3	1.65916	2.76438e-53
KDELR1	0.294455	1.5244e-26	SNHG8	0.292457	7.23743e-09	CSTA	0.361737	1.46944e-98	CD164	0.278492	3.18066e-17	RABL2B	1.25503	1.00592e-136	FGD6	0.593108	1.43189e-05	EIF1	0.90339	7.69565e-37	ZRANB2	0.430774	7.51345e-74	C1orf162	0.97361	0.00297948				HSPD1	1.43473	3.51657e-53
RPS15	0.295325	1.68763e-26	DHCR24	0.298128	9.96729e-09	SDC4	0.404016	2.04282e-96	ATF3	0.837465	3.58377e-17	RP4-666F24.3	0.990152	2.09619e-136	PSAP	0.782972	1.76881e-05	HNRNPA2B1	0.931998	1.63098e-36	ARPC5	0.659907	8.14862e-74	GBP4	1.13913	0.00309286				IGF2BP1	1.28671	5.37936e-53
RPL23	0.354724	1.71152e-26	SERPINB13	0.317235	1.0854e-08	MT1X	0.263935	3.11311e-96	PLA2G10	0.387252	6.08405e-17	CCDC114	1.17238	1.17594e-135	SMS	0.89453	1.79329e-05	CSNK1A1	1.28258	1.95428e-36	SF3B1	0.419269	8.5297e-74	TRIM38	1.20106	0.00311016				HSPA8	1.55929	6.68347e-53
SNHG8	0.255577	1.71544e-26	PLS3	0.298588	1.2345e-08	BCL6	0.308099	9.73071e-96	VEGFA	0.610969	6.76091e-17	MOK	1.19546	1.759e-135	ANKRD9	0.523866	2.15913e-05	HNRNPM	1.06998	2.77652e-36	MSN	1.19989	1.75292e-73	ATP5E	0.613721	0.00326621				ACTB	1.37	8.53936e-53
RPS12	0.370189	2.09609e-26	FAM107A	0.347362	1.80721e-08	HOOK2	0.265331	1.09522e-95	PDIA5	0.516081	7.88361e-17	KIF27	1.22588	4.11907e-135	RACGAP1	0.498863	2.24038e-05	KB-1205A7.1	1.55004	5.30218e-36	KMT2E	0.451574	1.93538e-73	EEF1A1P12	0.304512	0.00331501				NPM1P18	1.43965	1.17936e-52
RASSF9	0.334685	2.55154e-26	EHF	0.356734	1.81981e-08	MECOM	0.396352	2.47798e-94	CDC42EP5	0.488605	9.15287e-17	TCTEX1D4	1.07759	4.3506e-135	MIF	0.691493	2.45335e-05	EIF4A2	1.1283	1.07179e-35	CD247	1.10301	1.21128e-72	AP1S2	1.10699	0.00439701				AC015977.5	1.78828	2.10825e-52
MPZL2	0.364944	2.66199e-26	SOCS6	0.262018	2.1772e-08	DHX29	0.258751	7.62296e-94	ERLEC1	0.376981	1.6957e-16	UBXN10	1.16681	1.09755e-134	SLC43A2	0.654269	3.25061e-05	RP11-328J14.2	1.28805	2.47381e-35	SKAP1	1.12455	2.34533e-72	EEF1D	0.633964	0.00468784				RP3-406A7.3	1.62402	4.44219e-52
LMO3	0.427169	8.84949e-26	CX3CL1	0.281741	3.32258e-08	TGM2	0.464447	1.19259e-93	PLPP5	0.412879	1.71226e-16	ARMC4	1.14026	1.61054e-134	PTMA	0.480672	3.42829e-05	SF3B2	1.17209	3.53951e-35	RP11-425L10.1	0.313979	2.36955e-72	MYL6	0.446278	0.00490023				RP11-483K5.2	1.78307	4.72274e-52
RPS7	0.387316	1.09403e-25	LRIG3	0.262846	3.78668e-08	RP11-393N4.2	0.291728	2.15429e-93	NR4A2	0.630078	1.98087e-16	CES1	1.29936	3.48277e-134	SCARB2	0.878772	3.62058e-05	HSP90AA2P	1.3255	1.04062e-34	PNN	0.318526	2.39241e-72	IL17RA	1.04844	0.00528272				HDGF	1.72256	7.72699e-52
GATAD1	0.298671	1.14567e-25	TNNT3	0.408806	4.12236e-08	ERN2	0.384623	2.19303e-93	DPP4	0.280551	2.19177e-16	KIF9	1.16217	1.10892e-133	ETS2	0.960049	4.27265e-05	HMGB1P12	1.72305	1.82634e-34	RPS10	0.287719	4.19834e-72	SH3BP2	0.945015	0.00528786				HSPA8P16	1.69678	2.98357e-51
GSTK1	0.336728	1.32001e-25	ZFP36L1	0.288885	6.66653e-08	SCNN1B	0.313371	4.61606e-93	RDH10	0.498923	2.34237e-16	NEK11	1.25528	2.81157e-133	ATP5C1	0.665475	4.58519e-05	RNF182	1.43062	4.31563e-34	EEF1B2	0.284004	4.38203e-72	RNASET2	0.954332	0.00554295				RPS19P1	1.53367	3.55927e-51
SEMA5A	0.470774	1.33748e-25	SLC12A2	0.258865	7.0013e-08	TMEM205	0.261181	9.15953e-93	STIM2	0.284296	2.35492e-16	CCDC181	1.25561	8.12604e-133	MT-ATP8	0.481213	4.88745e-05	RBM39	0.898668	7.75415e-34	NKTR	0.483111	8.72061e-72	LAIR1	1.16529	0.0056793				RPS29P6	1.45393	6.30018e-51
EGR1	0.56454	1.86165e-25	HOOK2	0.329117	8.52128e-08	SLC6A14	0.407989	9.59538e-93	SLC15A2	0.494783	2.94508e-16	C11orf97	0.957859	8.19101e-133	LAMB1	0.728296	6.63384e-05	ATP5C1P1	1.44895	7.78683e-34	EVI2B	1.10692	8.78007e-72	LGALS9	0.973669	0.0064975				HMGB2P1	1.66815	6.38211e-51
SLC38A2	0.407085	1.86558e-25	HOOK1	0.307602	1.16553e-07	GK5	0.258195	4.2963e-92	RBPJ	0.425881	3.92199e-16	ALDH3B1	1.40983	1.79956e-132	CMTM8	0.768001	6.69079e-05	SLC27A2	1.53883	1.1825e-33	S100A10	1.03253	9.63278e-72	RPS11	0.492437	0.0066278				RPS27AP18	1.55146	1.26288e-50
RPS15AP1	0.266573	2.13187e-25	BEND5	0.270187	1.84006e-07	GRAMD3	0.276836	1.07331e-91	SLC39A8	0.27593	4.57639e-16	CFAP52	0.988564	7.24855e-132	DHRS7	0.777035	6.99794e-05	IFT74	1.52168	1.68611e-33	SRSF5	0.290733	1.67974e-71	TNFSF13B	0.742662	0.00670956				STMN2	1.61515	2.00847e-50
ADAM28	0.258381	4.55243e-25	RSL1D1	0.258801	2.19452e-07	KRT19P1	0.31094	3.8627e-91	SYNGR2	0.307848	4.88131e-16	C20orf96	1.18253	8.70164e-132	FAM3B	0.849871	7.16056e-05	MORF4L1P5	1.62068	2.76926e-33	RNF213	0.990886	2.06384e-71	DDX21	0.89791	0.00734184				TOP2A	1.82018	5.34107e-50
RPS14	0.352503	4.75632e-25	CMYA5	0.361185	2.42542e-07	TRIM2	0.270919	1.63179e-90	GOLGB1	0.511102	5.26232e-16	PRR29	1.08839	7.42662e-131	COX7B	0.821502	8.24053e-05	DZIP1L	1.65556	3.69168e-33	GIMAP1	1.12295	3.15848e-71	ARL6IP5	0.805052	0.00741348				RP11-92C4.4	1.42018	6.76681e-50
RDX	0.263573	1.27714e-24	COLCA1	0.274258	2.42593e-07	KIAA0319L	0.270104	2.09551e-89	RIMS1	0.385287	8.10081e-16	ANKUB1	1.15854	1.02948e-130	PFN2	0.731336	9.17541e-05	STMN4	1.6581	3.98314e-33	FXYD5	1.11369	3.62665e-71	MTDH	0.745789	0.0074818				ACTBL2	1.52584	8.37426e-50
CHL1	0.280027	1.44652e-24	C3	0.289336	2.49277e-07	TCF4	0.320164	6.22808e-89	STXBP6	0.414583	1.85902e-15	IQUB	1.01069	1.25525e-129	NDUFB1	0.605752	9.7693e-05	MORF4L1P1	1.40126	4.77647e-33	ARPC1B	0.929203	2.58071e-70	PYCARD	0.826149	0.00814441				EIF2S2	1.631	8.61704e-50
JUNB	0.261767	1.52127e-24	CFH	0.285442	2.75888e-07	PHACTR2	0.399486	6.80462e-89	ST6GAL1	0.458675	1.90901e-15	BASP1	1.32624	1.68938e-129	GAPDH	0.690293	0.000165671	BCL7A	1.48482	6.53142e-33	RPS29P16	0.645883	4.19693e-70	QKI	0.773252	0.0100876				NPM1P30	1.39574	1.32015e-49
SUCLG1	0.32006	2.09999e-24	SMARCA1	0.278994	3.02005e-07	LTF	0.423397	1.24183e-87	SPINT2	0.433031	2.22743e-15	WDR54	1.12211	1.86718e-129	AKAP7	0.590146	0.000214199	STRBP	1.27383	7.14668e-33	RPS26	0.400263	5.26443e-70	ARHGAP30	0.816513	0.0102278				SETP3	1.3787	4.28884e-49
RPL37A	0.271786	2.21434e-24	SERPINB4	0.352604	3.06377e-07	NFKBIA	0.267279	5.01338e-87	SEC31A	0.408523	2.4478e-15	MAPK15	0.953947	2.23011e-129	SORBS2	1.03085	0.000234058	TUBB4B	1.33477	7.3759e-33	PPIA	0.31915	5.58064e-70	CYTH4	0.544185	0.0119385				PA2G4	1.49922	4.86654e-49
RPS8	0.398111	2.44581e-24	JUP	0.307619	3.17206e-07	FGFR3	0.314048	1.70249e-86	C1orf168	0.500574	2.77066e-15	CDS1	1.28986	1.02451e-128	SSFA2	0.76906	0.000264122	COX8A	1.00315	1.07256e-32	PARP8	1.15558	2.89817e-69	DOCK8	0.793313	0.012382				RP11-824M15.3	1.74345	5.82995e-49
ANAPC11	0.320223	2.65816e-24	LMO3	0.256068	3.56459e-07	SLC44A2	0.27996	2.97609e-86	TCF4	0.284081	3.13307e-15	OSBPL6	1.1878	1.50934e-128	ANKRD12	0.691764	0.000265353	PSEN2	1.45907	1.23127e-32	GPRIN3	1.07355	3.82754e-69	CXCR4	1.33511	0.0124663				SETP8	1.38724	6.0217e-49
TPI1	0.250419	3.08441e-24	GMNN	0.288457	4.35241e-07	EPS8L1	0.428353	3.23785e-86	CAPN9	0.428948	3.39772e-15	CCDC78	0.902509	1.81208e-128	IQGAP2	0.788783	0.000275012	RP11-471L13.3	1.27771	2.5151e-32	PNRC1	0.570233	3.9107e-69	OGFRL1	0.679177	0.0129772				CALD1	2.34345	6.5576e-49
DNAJB1	0.311407	4.59943e-24	COL4A3BP	0.269977	5.29181e-07	RASSF9	0.254648	5.99767e-86	CYP2J2	0.366216	1.43487e-14	CFAP69	0.958715	3.37245e-128	MAGEF1	0.723939	0.000297675	RP11-334L9.1	1.52897	5.86406e-32	CXCR6	1.03688	4.00489e-69	CNTLN	0.810366	0.0188643				TPT1P14	1.48613	1.44262e-48
SERPINB13	0.542619	4.99414e-24	BCL6	0.281747	5.60993e-07	CTNND1	0.259357	1.44157e-85	MAGED1	0.518591	1.5564e-14	SLC7A2	1.29961	1.72044e-127	MFSD6L	0.631085	0.000332973	EBF3	1.3255	6.37858e-32	EIF4A2	0.266955	5.40405e-69	LPAR6	0.817395	0.0202837				EEF1GP2	1.48406	2.11766e-48
RP1-228H13.1	0.303093	1.09726e-23	JUNB	0.303255	5.66305e-07	CHP2	0.407844	4.82393e-85	ELF3	0.265075	1.69758e-14	PIH1D2	1.05881	8.36581e-127	KITLG	0.872737	0.000333566	HMGB1P24	1.57796	1.27951e-31	ACTR2	0.650993	6.47379e-69	DUSP1	0.774235	0.0228449				RP11-85G20.2	1.70031	3.07396e-48
RPS27A	0.252576	1.10183e-23	AQP5	0.370983	6.48735e-07	FRMD4A	0.274463	9.62029e-84	MAGED2	0.458571	1.97168e-14	ARHGAP18	1.32839	8.89431e-126	GAS6	0.578355	0.000339389	HSPA5	1.04928	6.06291e-31	RPL36AL	0.468421	6.96293e-69	CORO1C	0.90437	0.0268508				HIST1H2AI	1.3679	3.18232e-48
NFIB	0.329179	1.3955e-23	ARID5B	0.272438	8.2404e-07	MPZL2	0.253328	4.90811e-83	FER1L6	0.495856	2.48421e-14	TTC29	1.01428	2.43594e-125	JAM3	0.66597	0.000344842	SCG5	1.3548	6.31299e-31	RPS15AP1	0.519716	8.13051e-69	FTLP3	0.855743	0.0272175				CTC-484M2.1	1.69524	5.18525e-48
MTND2P28	0.342332	2.12526e-23	SLC38A2	0.277872	1.04109e-06	RPL10AP6	0.354589	1.63368e-82	TMPRSS4	0.459898	2.73134e-14	ZNF440	1.34741	2.74931e-125	FAM153B	0.737264	0.00035214	EBF1	1.29723	7.98753e-31	PYHIN1	1.05475	8.76671e-69	ARPC1B	0.918651	0.0278579				RP11-512F24.1	1.61732	1.00308e-47
HIGD2A	0.35155	2.62153e-23	KRT8	0.277604	1.12062e-06	MAL2	0.352287	1.88006e-82	NPDC1	0.282078	3.33792e-14	DLEC1	1.00611	4.47101e-125	TBC1D14	0.647015	0.000434759	COX5B	1.01404	1.18555e-30	OST4	0.452135	2.35651e-68	ADGRE5	0.966194	0.0280264				CBX1	1.73162	1.15339e-47
RPL13	0.358538	2.72335e-23	RUNX1	0.278604	1.43333e-06	HMGB3	0.305376	1.96652e-82	WNK2	0.434756	4.16805e-14	TTLL9	1.01714	5.78098e-125	LDHB	0.708036	0.00055054	MTCO1P21	1.44718	1.5954e-30	ITGA4	1.22934	2.80254e-68	SLC2A3	1.18321	0.0285622				RPSAP11	1.61155	2.17131e-47
RPS19	0.253348	3.85701e-23	ATP12A	0.374058	2.05246e-06	KIAA1217	0.26304	4.00331e-82	BMPR1B	0.446898	4.89745e-14	SRGAP3-AS2	0.975005	1.59321e-124	WWC1	0.716662	0.000627688	ACSM4	1.46911	1.95303e-30	RPL14P1	0.334625	2.84796e-68	RPL11	0.459991	0.02893				AC021016.7	1.68914	2.50485e-47
SLIRP	0.269623	6.61106e-23	CEBPD	0.269159	2.38258e-06	GDA	0.389891	8.05868e-82	DUSP1	0.615449	4.94615e-14	LRRC74B	1.08089	2.11658e-124	MUM1	0.651959	0.000734057	RP11-167P22.4	1.4378	3.98815e-30	CTSW	1.06456	3.69439e-68	TPI1	0.495342	0.0324783				RP11-107F6.4	1.37375	3.11975e-47
RPL6P27	0.298407	6.84023e-23	LTBR	0.299164	2.7132e-06	SEMA3A	0.336012	2.60628e-81	HERPUD1	0.418551	5.06479e-14	C7orf57	0.903695	3.24153e-123	CXCR4	0.284944	0.000755799	FTH1P2	1.52347	6.20002e-30	RPL27	0.358606	4.10687e-68	RPS23	0.380732	0.033265				NOP56	1.619	4.28439e-47
SNHG5	0.369522	1.15575e-22	ASPH	0.274213	2.90074e-06	SDC1	0.318199	2.65799e-81	GALNT3	0.389973	5.5916e-14	NUCB2	1.1447	9.27877e-123	CDH1	0.870355	0.000792205	CDKL2	1.38799	6.81672e-30	SLFN5	0.893664	4.31342e-68	USMG5	0.321524	0.0364074				CTB-47B8.1	1.64356	5.63504e-47
RP11-234A1.1	0.305003	1.53692e-22	TRIM29	0.281784	3.59173e-06	SOD2	0.260994	1.26839e-80	RAB27B	0.323167	5.81424e-14	FRMPD2	0.987218	1.00828e-122	GSN	0.705258	0.000923588	SGTB	1.56573	1.35292e-29	PCBP1	0.495586	5.24048e-68	FAM49B	1.02826	0.0370417				EEF1DP5	1.61226	9.53848e-47
DSG2	0.408516	1.56291e-22	DSP	0.301734	4.1477e-06	CAPN13	0.333812	2.85619e-80	KRT18	0.3843	6.84053e-14	DYNLL1	1.35937	1.88541e-122	ATP6V1F	0.670719	0.000937953	KLF7	1.33266	1.48409e-29	CAPZB	0.629507	6.44858e-68	SPEN	0.587042	0.0385869				RP4-796I17.5	1.62681	1.3232e-46
EIF3H	0.322253	2.14919e-22	SOX4	0.294689	4.40176e-06	UGT2A1	0.358317	5.61626e-80	MTURN	0.526001	7.19398e-14	MLF1	1.0803	2.19423e-120	ST3GAL6	0.705397	0.00101424	ACBD7	1.32527	1.83257e-29	FNBP4	0.559573	6.63799e-68	FEZ2	0.774223	0.0394599				NPM1P39	1.54373	1.45249e-46
FAM213A	0.407731	2.22846e-22	CHD3	0.312981	5.25337e-06	ALPL	0.397331	6.50451e-80	KDELR1	0.418573	1.16168e-13	KCTD12	1.19087	3.99424e-120	GPRC5B	0.664185	0.00113861	SPCS1	1.20933	1.84162e-29	PBXIP1	1.00616	8.50228e-68	ADAM28	0.555348	0.041616				CTA-963H5.5	1.6683	8.53103e-46
SIX1	0.300578	4.37103e-22	LAYN	0.280065	5.57003e-06	PIM3	0.287376	1.30328e-79	KCNE3	0.319344	1.40275e-13	DZIP1L	0.964206	5.19331e-120	DDAH2	0.860056	0.00118726	RP11-54D18.4	1.50707	1.85355e-29	RPS25	0.455767	1.06058e-67	HLA-C	0.502006	0.0450232				RPL19P14	1.60609	1.57586e-45
EPS8	0.259609	6.65711e-22	IL6ST	0.281309	6.96084e-06	MYH14	0.309694	3.22961e-79	TMEM59	0.338616	1.7179e-13	DZIP3	1.3659	1.10119e-119	MOB3B	0.546584	0.00128681	RP11-147K6.2	1.61236	1.86e-29	CCL4	1.55029	2.66105e-67	BST2	0.900532	0.0463555				NPM1P34	1.25824	2.42401e-45
RPL41	0.279864	6.86774e-22	GABRP	0.254401	7.12685e-06	SPINT1	0.351268	1.36655e-78	GNPNAT1	0.367798	2.27621e-13	PSENEN	1.31509	1.05697e-118	PRDX2	0.668431	0.00137671	SELENOS	1.16932	1.89979e-29	RPS15A	0.534097	2.87341e-67	SDCBP	0.832896	0.0470992				HSPA8P4	1.49679	5.09245e-45
AC016739.2	0.25839	1.00412e-21	KIAA1217	0.278177	1.80622e-05	GPRC5A	0.34437	4.6968e-78	SLC16A9	0.44446	2.32884e-13	STMND1	1.05397	1.84229e-118	PARK7	0.655467	0.00144597	TUBB8P6	1.31167	2.28694e-29	CDC42	0.36722	6.36289e-67	RPL14P1	0.296078	0.0474968				RPS19P3	1.51743	7.86787e-45
RPS15A	0.294318	1.202e-21	FOXN3	0.252395	1.95329e-05	SERPINB11	0.349481	9.34858e-78	SLC12A2	0.509397	2.3812e-13	EFHB	1.01413	1.89762e-118	SLC16A7	0.807194	0.00149285	LHX2	1.23994	2.28694e-29	RPL23AP42	0.420989	9.56536e-67	GRK3	0.781765	0.0491533				RPL4P3	1.65555	8.26542e-45
YAP1	0.3338	1.43039e-21	ELF3	0.322304	1.96703e-05	ASPH	0.272237	1.09204e-77	KIAA0319L	0.385301	2.50153e-13	CCDC191	1.19346	8.74649e-118	HMGN1	0.675558	0.00161216	ATP5C1	1.17482	2.78555e-29	DDX24	0.611226	1.00925e-66							SMARCA5	1.55934	8.45061e-45
ECHDC1	0.382455	1.84488e-21	H1F0	0.275172	2.97722e-05	RDH10	0.419258	1.27931e-77	GFPT1	0.357483	2.74642e-13	ALS2CR12	0.945657	1.70443e-117	MTMR3	0.68666	0.00163932	SLC25A3	1.02017	2.79837e-29	CD8B	1.04491	1.81909e-66							SERBP1P6	1.60011	1.82235e-44
MT-ND4L	0.40082	2.21379e-21	LDLRAP1	0.291792	3.83167e-05	RIMS1	0.373425	1.43203e-77	DHTKD1	0.26923	3.0091e-13	CCDC153	1.15298	9.7618e-116	ANXA3	0.660443	0.00169545	EFNA3	1.27871	4.27312e-29	IKZF1	1.00991	3.13826e-66							HSP90B2P	1.64676	5.71792e-44
TMEM14C	0.333141	2.39933e-21	NTS	0.352969	4.21789e-05	UPK1B	0.431456	3.41258e-77	AKAP1	0.369246	3.40573e-13	PPP1R42	0.941001	2.12343e-115	RAB13	0.629975	0.0018443	CLSTN2	1.59235	4.49934e-29	HIST1H4C	0.360224	1.02838e-65							HSPA8P5	1.61561	1.43344e-43
NR2F2	0.258698	3.10848e-21	PAX9	0.260247	4.36543e-05	CXCL8	0.778739	1.84361e-76	SLCO4C1	0.329485	3.70145e-13	C9orf135	1.0346	2.4514e-115	VDAC1	0.726724	0.00186369	ORMDL3	1.43178	5.38868e-29	TGOLN2	0.545035	1.10549e-65							RP5-837I24.5	1.3929	3.72941e-43
RPS13	0.280225	3.23643e-21	RABGAP1	0.252589	6.93206e-05	IL1R1	0.336052	3.66531e-76	ARMCX3	0.354935	3.85697e-13	FAM166B	0.901419	4.39377e-115	IDH2	0.581219	0.00187925	MTRNR2L6	1.68556	5.77771e-29	RORA	1.06622	1.19482e-65							AC099535.4	1.44895	1.83932e-42
HSPE1	0.271687	3.58707e-21	FXYD3	0.251062	0.000106993	TXNP6	0.316204	7.70837e-76	BACE2	0.493972	4.35122e-13	ARMC2	1.07947	5.08978e-115	CADM1	0.854837	0.00210099	CEBPG	1.46013	1.3581e-28	CCND2	1.02415	2.06651e-65							RP11-488L18.1	1.59474	2.68393e-42
RPS3A	0.265614	5.22516e-21	TFDP2	0.278536	0.000205867	LINC01207	0.31366	9.61188e-76	LIPH	0.371408	4.36244e-13	TMC5	1.30405	1.0147e-114	SYT17	0.612072	0.00245615	C12orf43	1.45009	1.43463e-28	IL16	1.05999	2.47073e-65							AC012066.1	1.60725	4.99749e-42
PARVA	0.271077	6.47697e-21	RGS12	0.264841	0.000208746	RP11-355F16.1	0.417489	2.38085e-75	TMEM125	0.27932	6.80809e-13	C12orf75	1.09188	4.26303e-114	CHD6	0.75067	0.00263413	HNRNPU	0.903614	1.63053e-28	SRSF4	0.280845	2.61888e-65							HSPD1P7	1.33548	5.48605e-42
SMC2	0.615766	1.03514e-20	LMNA	0.251872	0.000211706	CHPT1	0.273902	4.78456e-75	FOS	0.437122	7.07517e-13	TEX9	1.13539	8.34028e-114	SDC2	0.535303	0.00294255	OTUD3	1.63006	2.127e-28	GLIPR1	1.14616	3.2154e-65							RPL4P4	1.39819	6.52589e-42
TMEM261	0.272955	1.62994e-20	PTMS	0.250317	0.000522627	SLITRK6	0.269928	5.27199e-75	CYB561	0.266015	7.99911e-13	ATPIF1	1.23777	9.39727e-114	NDUFB2	0.638955	0.00296807	HSPA8P4	1.60053	3.15895e-28	TNFSF14	1.05257	1.20315e-64							AC022182.2	1.39047	7.73811e-42
ATP1B3	0.405332	2.55781e-20	PKP4	0.259328	0.000626386	RARRES1	0.729497	9.71398e-75	TIMP1	0.553021	8.12033e-13	CFAP58	1.06616	1.08171e-113	MT-ND6	0.619544	0.00297859	EMC4	1.23363	3.59073e-28	ZNF207	0.409587	1.4895e-64							RPL3P9	1.6238	8.22109e-42
RPS6P25	0.309654	3.07958e-20	PTN	0.260603	0.000637664	IER3	0.379006	3.55992e-74	FXYD3	0.354664	8.95445e-13	RIBC1	1.08946	1.63437e-113	MARCH10	0.907313	0.00327833	YBX1	0.748888	3.77405e-28	SLC38A1	0.800969	2.29856e-64							ACIN1	1.4614	9.76515e-42
RPL13A	0.296071	4.47384e-20	SDPR	0.279295	0.000741575	CLIC6	0.287647	2.30045e-73	ATP2C2	0.429088	9.03087e-13	OSCP1	0.901407	2.09797e-113	HSPB1	0.610074	0.00366926	RAB14	1.1657	4.71424e-28	RPL18A	0.31416	2.48311e-64							RP11-64B16.2	1.53513	2.93246e-41
ADGRG1	0.30468	6.70574e-20	HES1	0.358236	0.00568309	CDC42BPA	0.332672	3.05948e-73	ATP8B1	0.489609	9.93979e-13	WDR86-AS1	0.95668	1.70054e-111	TMEM141	0.504332	0.00385952	SNX6P1	1.47175	6.48708e-28	DHRS7	0.768951	4.03998e-64							RPL17P17	1.20122	5.12544e-41
MT-ND4	0.388321	1.12099e-19				PI3	0.546332	3.38432e-73	RAB13	0.290329	1.02855e-12	NWD1	1.28072	1.81996e-111	C1orf168	0.72714	0.00391613	TSPAN3	1.10837	6.60336e-28	PTPN22	1.04949	4.69706e-64							RP5-1056L3.3	1.39751	7.65577e-41
AC008753.3	0.333878	1.53933e-19				TM4SF1	0.482626	4.91161e-73	GALE	0.383247	1.16445e-12	C11orf70	0.938569	3.70666e-111	CIPC	0.377649	0.00414078	SRRM2	0.890145	7.10287e-28	GOLGA8A	0.301053	4.88075e-64							RP11-1003J3.1	1.27624	8.81615e-41
RSL24D1	0.258389	1.64487e-19				SLCO4C1	0.333181	8.99993e-73	SLC9A3R2	0.464499	1.19108e-12	C21orf59	1.26048	8.65375e-111	RBL2	0.572308	0.00434693	ADIPOR1P2	1.39822	8.43931e-28	NAP1L4	0.397165	7.39037e-64							HSPA1L	1.4624	9.02456e-41
EEF1A1P38	0.252417	4.84922e-19				MUC16	0.406149	1.24542e-72	PARD3B	0.274182	1.20117e-12	RSPH9	0.98257	1.43892e-110	ST14	0.552736	0.00473855	RNF220	1.48803	9.59662e-28	XCL1	1.0341	1.12636e-63							RPL32P31	1.46412	9.62789e-41
SDC1	0.257242	7.70294e-19				RP11-463O12.5	0.294008	1.64217e-72	MYO1B	0.552261	1.27672e-12	IFT88	1.23257	3.78481e-110	TUSC3	0.623716	0.00492499	SF3B1	1.11803	1.10167e-27	WAS	1.06539	1.44621e-63							MARCKSL1	1.64509	1.08308e-40
MT-ATP6	0.305565	1.26016e-18				PLPP2	0.280579	1.65549e-72	HEXB	0.304863	1.31187e-12	CTSS	1.26692	1.31499e-109	ERP29	0.647271	0.00500445	RUFY3	1.28545	1.12159e-27	SNRPD2	0.256706	1.95266e-63							RPS4XP1	1.45525	1.76253e-40
BEX3	0.328479	1.3732e-18				SGSM2	0.25936	2.40828e-72	EPS8L1	0.30853	2.04675e-12	DCDC1	0.948376	1.36937e-109	TMPRSS13	0.451951	0.00507577	RASSF4	1.46528	1.33247e-27	PRPF4B	0.322985	2.77192e-63							HMGB1P12	1.32615	2.27452e-40
RPS24	0.309544	1.56591e-18				DUSP5	0.408827	1.04491e-70	TMED3	0.389638	2.20838e-12	RRAD	1.08394	2.20454e-109	IL6ST	0.776693	0.00583138	MTCO2P5	1.44857	1.7187e-27	TRAM1	0.525165	3.05337e-63							NPM1P19	1.30829	3.35205e-40
YLPM1	0.335859	1.74352e-18				SLC9A3R2	0.327244	1.09406e-70	PDXDC1	0.364465	2.37246e-12	TMEM67	1.076	1.52326e-108	DUSP4	0.431261	0.00601858	TTLL6	1.37487	2.6808e-27	AKAP13	0.634052	3.31431e-63							HSPA4	1.46436	4.35686e-40
TRIP6	0.36112	3.29942e-18				PTGES	0.301153	2.2209e-70	FUT3	0.324337	4.96022e-12	CD59	1.25507	2.46242e-108	UQCRFS1	0.598916	0.00717449	TMBIM6	0.805695	3.04785e-27	ANKRD12	0.458717	3.37022e-63							PSMC3	1.58617	6.78352e-40
CEBPD	0.257721	3.87815e-18				MIDN	0.271439	4.03038e-70	LRRFIP2	0.261494	7.25822e-12	FABP6	0.93017	4.99464e-108	ZNF750	0.652848	0.00771867	ATP6V1D	1.42497	4.28138e-27	CELF2	1.04803	3.4898e-63							SUPT16HP1	1.66606	8.19399e-40
GSAP	0.275775	3.8851e-18				POR	0.26945	5.13155e-70	FAM46C	0.340256	8.09592e-12	SLFN13	1.23045	7.11437e-108	FKBP5	0.463498	0.0084414	AC013410.1	1.47912	6.53467e-27	CXCR4	1.06958	3.67296e-63							AC092610.12	1.46019	9.57757e-40
TRIM29	0.272229	5.57779e-18				CX3CL1	0.264869	1.48849e-69	LMAN2	0.274824	9.07969e-12	FAM179A	0.998229	1.79508e-106	EMC10	0.715345	0.00943295	ACBD5	1.44561	7.52248e-27	RPS19	0.384031	5.30989e-63							AC109815.2	1.30834	1.03839e-39
CMYA5	0.30734	6.22792e-18				NR4A2	0.462302	2.38038e-69	VIPR1	0.315383	1.22206e-11	EFCAB10	1.05298	2.47595e-106	VAMP3	0.808795	0.0100556	TMED10	1.14236	9.8344e-27	CNBP	0.281962	6.84114e-63							SUPT16H	1.49874	1.66236e-39
CFAP97	0.320614	6.29987e-18				CCNO	0.307054	2.74923e-69	CCL28	0.388283	1.24175e-11	PROM1	1.24812	4.72501e-105	ZNF681	0.790347	0.0102564	PSIP1	1.21485	1.03993e-26	RPL21P4	0.359968	1.163e-62							NAP1L1P3	1.52195	2.11907e-39
MT-ND2	0.341614	7.02429e-18				RPL37P2	0.264507	6.65376e-69	RPN2	0.320924	1.44642e-11	C1orf158	0.825477	9.10856e-105	MAP1LC3B	0.649046	0.0103517	PFN2	1.13074	1.12693e-26	HNRNPA3	0.30381	2.04444e-62							TPM2	1.87493	2.7606e-39
PLEKHA1	0.458239	7.16836e-18				MT3	0.392413	4.69846e-68	HM13	0.394104	1.54892e-11	TEKT2	0.800021	1.02185e-104	HIGD1A	0.55453	0.0111845	MTCYBP12	1.38157	1.41738e-26	GOLGA8B	0.442651	2.50695e-62							RP3-342P20.2	1.47712	3.28332e-39
LAMB3	0.469448	7.77445e-18				RPS3AP49	0.252987	1.62677e-67	EGR1	0.281345	1.55265e-11	KIAA1211L	1.23728	3.16113e-104	TMEM191A	0.573435	0.0124153	EMC7	1.4035	1.79106e-26	CD226	0.994933	4.12835e-62							RPS4XP17	1.4981	3.57935e-39
EFEMP1	0.333412	8.30554e-18				EMP1	0.250287	2.08099e-67	DUSP6	0.413461	1.62938e-11	DNAJA4	1.18317	6.8258e-104	UPF3A	0.668614	0.0126586	ATP5F1P3	1.17543	3.08672e-26	TAF7	0.612532	4.76692e-62							EEF1GP5	1.36834	8.32232e-39
MT-ATP8	0.291126	1.35668e-17				SGK1	0.282488	3.27909e-67	ERBB3	0.373323	1.7331e-11	DNAAF3	0.835685	1.50395e-103	TWSG1	0.371365	0.0128281	KCNN2	1.14315	3.08672e-26	GTF3A	0.774792	6.20738e-62							EZH2	1.52733	1.00061e-38
MT-ND3	0.324257	2.34705e-17				ST6GAL1	0.302298	5.22767e-67	FAM174B	0.423444	2.47485e-11	RP4-539M6.14	1.02467	1.7119e-103	CCDC68	0.46966	0.0128924	HMGB1P14	1.49812	4.58387e-26	RPS27A	0.361856	9.58345e-62							NACAP1	1.54771	1.10327e-38
VGLL4	0.260623	2.53263e-17				PPM1L	0.300841	1.16724e-66	TNNT3	0.648778	2.63134e-11	CCDC81	0.973183	1.95486e-102	AZGP1	0.486043	0.0146876	KIF1B	1.3663	4.83968e-26	TBC1D10C	1.03813	1.0183e-61							RPS25P9	1.47759	1.32929e-38
MT-CO1	0.377939	3.20282e-17				RP11-36C20.1	0.350368	3.11799e-66	MIR6723	0.337353	2.63284e-11	IQCD	0.892022	3.69156e-102	ATP5B	0.633379	0.0148194	KRAS	1.41484	6.07544e-26	CLEC2B	1.0214	1.06374e-61							RPL10L	1.47966	1.34013e-38
MT-RNR1	0.316933	4.9424e-17				SMARCA1	0.29309	5.18293e-66	GOLGA2	0.285318	2.76785e-11	SPAG16	1.15853	3.86657e-102	TLE1	0.561788	0.015416	FAM13A	1.34133	6.5871e-26	MBP	0.713876	1.2501e-61							RP11-129B9.1	1.5487	1.36302e-38
RPL21	0.26319	5.14514e-17				C1orf168	0.258083	5.89587e-66	CD302	0.355857	4.37107e-11	TCTEX1D2	1.10855	5.21261e-102	MT-ND4L	0.543491	0.0167869	ACTG1P10	1.34021	7.80407e-26	AAK1	0.956514	1.28532e-61							SLC25A4	1.57764	1.58417e-38
RNH1	0.27158	6.57588e-17				TET2	0.263194	2.49957e-65	TMEM150C	0.391922	4.75398e-11	ANKRD66	0.89921	6.22926e-102	COX8A	0.506134	0.0173828	RPL10L	1.39719	1.0534e-25	RPL36A	0.253435	1.30379e-61							RPL21P132	1.2575	3.04927e-38
C9orf3	0.297384	6.6656e-17				SORD	0.264797	3.04278e-65	KLF3	0.327593	5.61369e-11	SLC22A4	1.04931	6.66318e-102	MTHFD2L	0.6182	0.0174279	HSP90B1	0.845606	1.29898e-25	RPL38	0.377478	3.42018e-61							RPL30P4	1.47962	8.54495e-38
SERINC1	0.309112	7.00578e-17				FUT2	0.280281	5.28268e-65	AADAC	0.436196	6.19805e-11	TMEM232	0.860289	8.93031e-102	OS9	0.68143	0.0192362	NDUFAB1	1.15904	2.02147e-25	ACTR3	0.714177	3.93183e-61							ACTBP9	1.18025	9.30916e-38
SMAD5	0.336811	1.3462e-16				ABO	0.271417	1.33925e-64	OS9	0.283564	8.93873e-11	MARCH10	0.801283	1.345e-101	PFDN2	0.693106	0.0193951	UQCRHL	1.15062	3.06636e-25	C9orf78	0.598112	5.19426e-61							NUDC	1.48032	1.38124e-37
RBBP8	0.29871	2.61445e-16				WNK2	0.260094	3.63782e-64	AC009133.12	0.405402	9.4927e-11	GSTA1	1.2185	2.55606e-101	PPIA	0.535456	0.0199543	HSPA8P8	1.31376	3.66014e-25	RPL39	0.378883	5.61749e-61							RP11-621K7.1	1.49169	8.56261e-37
KRT19	0.431245	3.13398e-16				GGT6	0.27193	4.16931e-64	MGP	0.480067	9.98724e-11	MYCBPAP	0.979171	9.94567e-101	GYG1	0.605379	0.0205462	CALM2P4	1.28978	4.52282e-25	RASAL3	0.998443	5.95148e-61							HMGB1P14	1.53562	1.0859e-36
ECH1	0.335486	5.72591e-16				PTGFR	0.299315	5.12733e-63	TTC3P1	0.279575	1.19604e-10	TUBA4B	0.898978	1.29985e-100	LDOC1	0.460946	0.0206652	HSP90B2P	1.54201	5.22697e-25	PSMA3-AS1	0.415242	7.47373e-61							RP11-133K1.1	1.51875	1.87993e-36
TSIX	0.288432	7.78419e-16				FGFR2	0.305163	1.57469e-62	SLC7A8	0.322427	1.35864e-10	RABL2A	1.04495	2.2814e-100	COX6C	0.671029	0.0211579	MTRNR2L10	1.6973	6.11792e-25	RCSD1	1.10873	8.97072e-61							RPL5P5	1.50671	1.90535e-36
ANXA7	0.306722	9.1496e-16				ATF3	0.486802	2.58881e-61	ICA1	0.29679	1.45172e-10	IFI27	1.4654	2.97257e-100	OXCT1	0.667236	0.0226847	RSPH9	1.44317	8.09778e-25	RBM3	0.39938	1.07598e-60							RP11-832N8.1	1.31424	2.36149e-36
SBDS	0.334711	1.27691e-15				A4GALT	0.286483	4.34879e-61	PLEKHA5	0.282244	1.97814e-10	C10orf107	0.686448	3.87409e-100	MCF2L	0.815772	0.0228501	MGST3	1.04528	8.42947e-25	MACF1	0.620144	1.31217e-60							SFPQ	1.30453	4.82722e-36
FAM120AOS	0.321825	1.52233e-15				CXCL2	0.583664	5.03863e-61	MTATP6P2	0.304167	2.20035e-10	MDH1B	0.815939	1.62172e-99	INPPL1	0.317297	0.0268481	PSMB5	1.23695	1.32728e-24	TAF1D	0.550431	1.75935e-60							RPL14P3	1.40831	4.99417e-36
FAM162A	0.309754	5.92554e-15				ID1	0.276194	5.83144e-61	PGRMC2	0.331208	2.33495e-10	EZR	0.948772	3.86289e-98	PSEN2	0.68441	0.0292767	MPP2	1.27144	1.50584e-24	CCR5	0.951902	1.93203e-60							HSP90B3P	1.44364	1.25708e-35
PTPN12	0.273511	7.5516e-15				IDH1	0.266771	1.03226e-60	PLA2R1	0.407918	2.49908e-10	TMEM190	1.32561	8.48952e-98	SRP14	0.588382	0.0300962	ANK2	1.46605	1.66891e-24	TERF2IP	0.575755	2.23133e-60							RPS7P7	1.25843	1.37392e-35
SPARCL1	0.470244	1.89112e-14				FAM107A	0.290055	2.36491e-60	C1orf21	0.328097	2.54895e-10	DZANK1	0.94018	7.38713e-97	KCNMA1	0.588886	0.0301021	DNAJA1P3	1.36671	1.71264e-24	SYNRG	0.960178	2.51331e-60							EIF2S2P5	1.23206	1.50564e-35
DMKN	0.267885	6.37685e-14				RP11-365F18.1	0.27846	3.7904e-59	PSCA	0.510103	2.74488e-10	CFAP65	0.809825	9.31925e-97	MSI2	0.779772	0.0333974	TCEB2P2	1.27421	1.8664e-24	COMMD6	0.318307	2.95161e-60							HSPA6	1.30868	1.52956e-35
CAMTA1	0.280641	7.03934e-14				VSIG2	0.277894	4.48408e-59	LFNG	0.661025	3.07389e-10	B9D1	0.903161	5.60297e-96	ATP6V1D	0.778536	0.0351619	RP4-580O19.2	1.31451	1.93676e-24	RHOA	0.31031	4.64967e-60							RPS4XP2	1.57485	1.95072e-35
LRRC75A	0.283838	1.55499e-13				RP11-692N5.2	0.381028	6.43399e-59	C1GALT1	0.251114	3.32758e-10	SLC44A4	1.16029	6.56995e-95	MYO6	0.564073	0.035493	MFAP1	1.32409	1.95533e-24	KLF6	0.823531	5.52188e-60							EIF5B	1.26949	3.82996e-35
IGFBP5	0.305103	6.9604e-13				MAFF	0.355674	1.03724e-58	TMEM263	0.324835	3.40916e-10	TCTN1	1.08573	8.61707e-95	MUC20P1	0.506354	0.0388045	RUFY2	1.32522	2.49767e-24	BCL11B	1.06978	1.91867e-59							RP11-264F23.1	1.38958	3.98515e-35
SPRY1	0.496234	8.36347e-13				ATP8B1	0.264125	1.52909e-58	NIPAL3	0.315241	3.61923e-10	SPACA9	0.856036	1.34273e-93	CMAHP	0.728886	0.0389087	DCX	1.35664	2.94795e-24	PPIB	0.290544	3.45808e-59							JARID2	1.62802	8.16763e-35
BEX4	0.251797	1.20965e-12				RHOB	0.30938	2.1744e-58	CALU	0.376223	4.31437e-10	MAP1A	0.936956	1.36799e-93	STMN1	0.440584	0.0425596	UBE2K	1.27832	3.29338e-24	EML4	0.591352	4.98456e-59							ACTG2	1.27167	1.23533e-34
TRMT13	0.256904	2.97656e-12				SLC34A2	0.356173	2.76981e-58	IRAK3	0.354082	4.57942e-10	CFAP44	0.953765	2.40554e-93	ERLEC1	0.746988	0.0432555	CADM1	1.38148	5.24113e-24	CD164	0.252864	1.22828e-58							CTC-340A15.1	1.34305	1.2732e-34
MT-ND5	0.261658	4.63989e-12				PLK2	0.332776	3.88595e-58	UCP2	0.298801	5.13013e-10	SMIM22	1.16522	1.59338e-92	IFNGR1	0.690559	0.0442416	CPE	1.18956	5.45903e-24	TNFAIP8	0.717872	1.4499e-58							RPL23AP17	1.17469	1.96439e-34
OSBPL1A	0.275421	4.79621e-12				SLC26A2	0.336711	5.15068e-58	NEAT1	0.261924	6.16902e-10	LRRC71	0.794501	1.7645e-92	AR	0.527251	0.047248	HMGN3	0.806935	7.17667e-24	EVI2A	0.99964	2.08328e-58							RPL9P18	1.47091	2.70247e-34
EEF1A1	0.29921	2.05456e-11				SAA1	0.750089	8.94391e-58	GALNT5	0.510994	6.76498e-10	PCM1	1.116	2.01204e-92	LINC00969	0.761241	0.047642	DNM1L	1.29031	7.63196e-24	DOCK10	0.989279	3.95181e-58							RP11-389O22.4	1.42796	3.19311e-34
IMP3	0.25314	3.98306e-11				TNFRSF14	0.259605	1.0635e-57	HOOK3	0.313307	6.8576e-10	WDR38	0.740365	2.58351e-92	ANKRD10	0.536119	0.0499048	MAPKAP1	1.34215	9.09431e-24	APOBEC3G	0.977621	6.11228e-58							RPLP2P1	1.4048	4.19781e-34
GOLIM4	0.364105	1.44856e-10				DTX4	0.289914	1.19831e-57	HS3ST1	0.357252	7.19008e-10	CCP110	1.13418	1.1198e-91				FAM134B	1.41894	9.69648e-24	TMSB4XP4	0.893444	6.42048e-58							CDC5L	1.54087	9.08701e-34
						KLK10	0.367354	1.63148e-57	S100A14	0.309553	7.35317e-10	CFAP74	0.788376	3.51061e-91				SUMO2	0.997805	9.71905e-24	PARVG	1.0357	6.77288e-58							RP11-941H19.2	1.48009	9.76793e-34
						MUC5B	0.567379	2.90052e-57	CAMK1D	0.25756	7.52352e-10	RIBC2	0.983346	3.85463e-91				ELAVL4	1.30822	9.80168e-24	CD84	0.993926	7.77876e-58							AC007283.4	1.03534	1.66049e-33
						SCNN1G	0.322449	2.91969e-57	XIAP	0.270317	8.72289e-10	CFAP47	0.887353	1.28766e-90				YWHAE	0.814623	9.9504e-24	HP1BP3	0.320715	1.2005e-57							RPL21P133	1.03934	2.21769e-33
						ATP2C2	0.339755	1.33713e-56	TLE1	0.263574	8.87852e-10	RSPH10B	0.747424	1.76509e-90				ATP10D	1.45087	1.54214e-23	LBH	1.01372	2.36315e-57							HSPD1P6	1.47489	2.35891e-33
						BMPR1B	0.277844	2.94583e-56	LY6E	0.367054	1.16247e-09	TTC26	0.888715	1.0684e-89				ATP2B3	1.32476	1.67267e-23	SRSF10	0.292339	4.50766e-57							SET	1.15236	2.46747e-33
						ANKRD36C	0.542517	7.83347e-56	AKR1C1	0.259771	1.21877e-09	CNTRL	1.2422	1.9185e-89				UBL3	1.17674	2.29073e-23	IRF3	0.502302	5.30264e-57							FAU	0.997791	8.63447e-33
						CFB	0.314644	3.96678e-54	KIAA1841	0.415958	1.29558e-09	CKB	0.499748	7.81256e-89				TENM2	1.45033	2.33856e-23	TRA2A	0.411982	9.72108e-57							EEF1DP7	1.20989	1.42769e-32
						AKR1C2	0.257571	6.88071e-54	NCOA4	0.273604	1.41358e-09	CLDN3	0.987832	2.58813e-88				SLC25A5P5	1.10783	2.58715e-23	GRAP2	0.953618	1.48819e-56							METAP2	1.2945	1.84266e-32
						SDR16C5	0.285429	1.08327e-53	ANXA3	0.326109	1.58454e-09	C4orf22	0.720848	3.41158e-88				H2AFY	0.935157	2.86705e-23	RAD21	0.429916	4.61095e-56							RP11-12M9.3	1.31404	2.07764e-32
						PLXNB2	0.293945	6.32443e-53	CHP2	0.362244	1.60822e-09	AKAP14	0.740811	8.77076e-88				AC025335.1	1.17355	3.11126e-23	CD46	0.341304	5.2701e-56							RP11-546B8.1	1.40803	2.2545e-32
						SLC5A8	0.360746	1.15825e-51	UGT2A1	0.460293	1.63785e-09	INTU	1.0968	2.29456e-87				HACD2	1.35504	3.69701e-23	MAF	1.03285	8.37956e-56							TMSB10	1.00236	2.81428e-32
						TMEM45A	0.401322	5.50006e-51	MAFF	0.358275	1.66406e-09	C1orf141	0.808676	5.09531e-87				RP11-378G13.2	1.22923	4.00964e-23	OIP5-AS1	0.258611	9.31618e-56							BEX1	1.28092	3.10773e-32
						BPIFA1	1.17696	1.37581e-49	KIF13B	0.300783	1.7497e-09	DNAH2	0.842564	7.16278e-87				TM9SF3	0.800319	4.06205e-23	MTND2P28	0.494567	9.8732e-56							HMGB1P38	1.30683	3.73103e-32
						CFD	0.361972	7.20714e-49	SLC2A10	0.335488	2.20928e-09	MAP9	1.1231	2.06629e-86				HSPA4	1.19137	4.50663e-23	AC006129.2	0.942375	1.0498e-55							FERMT2	1.38043	3.82759e-32
						ALDH1A3	0.317934	9.48699e-49	ABO	0.329161	2.24891e-09	RFX2	0.84677	2.60948e-86				CBX4	1.35091	5.36455e-23	SCML4	0.932839	1.16283e-55							EIF3J	1.48269	5.42143e-32
						RPS20P24	0.26089	4.49322e-48	SLC7A2	0.337508	2.99029e-09	C22orf15	0.854656	6.3892e-86				FMN2	1.41252	5.63905e-23	SPCS3	0.682697	1.24793e-55							RPL36AP40	1.3011	5.99424e-32
						FABP5	0.27352	1.94892e-47	GPX8	0.336823	3.37065e-09	NUDC	1.12319	7.22049e-85				KIF1BP	1.3529	5.678e-23	CAMK4	0.983207	1.5756e-55							YBX1	1.0766	6.4892e-32
						MTCO1P40	0.347248	1.27429e-46	NOL3	0.433897	5.58278e-09	LRRC34	0.807443	1.41566e-84				RP11-468N14.4	0.650778	6.17033e-23	APOBEC3C	0.831361	5.31383e-55							RPL7AP66	1.41123	1.60794e-31
						MT1G	0.271956	1.80017e-46	LRP11	0.379492	7.44914e-09	DCDC2B	0.754326	1.60466e-84				HNRNPF	1.041	8.12842e-23	RPL28	0.391069	6.23978e-55							MYH9	1.50145	2.55901e-31
						TMEM213	0.446958	2.00605e-46	FOXN3	0.251065	8.16247e-09	CTB-134H23.3	0.703159	5.14466e-84				ACTBL2	1.45124	9.76389e-23	LNPEP	0.671094	6.40417e-55							RPS21	0.9255	4.12529e-31
						RPLP1P6	0.356001	6.11565e-45	ANK3	0.259429	8.70656e-09	TXLNB	0.79194	1.32432e-83				FTH1P16	1.20491	1.01967e-22	IRF1	0.914327	7.06218e-55							RPL21P110	0.987925	5.2862e-31
						ANPEP	0.275906	1.71729e-44	CRACR2B	0.470879	1.14058e-08	UFC1	1.0823	2.62009e-83				TMEM63B	1.43487	1.09208e-22	MYO1F	0.968744	8.19079e-55							RP11-369G6.2	1.16245	6.40917e-31
						PLCE1	0.255171	3.41618e-44	LMAN1	0.269005	1.15587e-08	CCDC33	0.756467	2.86154e-83				CYCSP55	1.21603	1.56922e-22	SRSF2	0.323397	1.60096e-54							AC004453.8	1.20148	1.09297e-30
						MTRNR2L3	0.286135	1.13472e-43	SEC63	0.263603	1.30906e-08	CTXN1	0.627474	2.90549e-83				NQO1	1.54092	1.69667e-22	GSTK1	0.494191	1.87316e-54							HNRNPA3P13	1.18144	1.20487e-30
						RPL21P1	0.266303	3.1517e-43	CHN2	0.274603	1.74577e-08	AC005281.1	0.677131	6.19954e-83				PPP1R1A	1.33763	1.78518e-22	IFI16	0.427562	1.98724e-54							AC005251.3	1.37063	1.21719e-30
						CYP2A13	0.282467	1.2904e-42	BAIAP2	0.251029	1.89506e-08	EPPIN	0.623778	6.33986e-83				SDHB	1.22971	2.22624e-22	TAPBP	0.604001	2.2688e-54							DSTN	1.11589	1.22408e-30
						SERPINB2	0.31716	1.61946e-42	IGF2BP2	0.400956	2.01874e-08	CLUAP1	1.00654	1.42636e-82				MYCBP2	1.32395	2.67844e-22	ARL4C	0.892772	6.09397e-54							RPS4XP7	1.38551	1.73322e-30
						SAA2	0.27717	1.58886e-41	NPNT	0.334599	2.05044e-08	CCDC96	0.875853	2.32073e-82				MTCYBP19	1.19594	3.52991e-22	MYBL1	0.909984	6.51418e-54							RPL4P5	1.30029	2.12032e-30
						LYPD2	0.470799	1.63494e-41	SDR16C5	0.318872	2.26402e-08	GOLGA2P5	1.10753	2.66816e-82				FAUP1	0.929032	4.55626e-22	PNRC2	0.47659	8.49277e-54							DENR	1.27539	2.57326e-30
						NTS	0.439424	1.04545e-40	ANG	0.278307	2.51019e-08	CD164L2	0.699054	3.58064e-82				TMEM30A	1.1451	4.59801e-22	PARP1	0.400733	9.13718e-54							RPL23AP76	1.08091	3.70818e-30
						SLC16A9	0.262979	7.84398e-40	SOX2	0.442912	4.42792e-08	DNAL1	1.0394	7.76346e-82				ATP1A1	0.872474	6.44224e-22	RPL30	0.386893	1.14932e-53							AKAP12	1.35659	4.98489e-30
						VTCN1	0.251798	7.06134e-39	UPK1B	0.497197	4.54489e-08	WDR93	0.733268	1.57709e-81				HSP90AA4P	1.44758	8.04932e-22	RPS16	0.286807	1.32243e-53							FKBP4	1.50148	5.38123e-30
						AC092071.1	0.288756	4.70249e-35	BRI3	0.256441	4.79269e-08	ZNF273	0.984182	2.43815e-81				RP5-961K14.2	1.35064	8.49749e-22	RP4-604A21.1	0.324103	1.50777e-53							EEF1A1P29	1.32035	5.52678e-30
						MTRNR2L1	0.464555	5.00227e-33	TJP2	0.418164	5.33836e-08	KIF3A	1.07301	3.03126e-81				RP11-665C16.8	1.18721	9.74059e-22	TPM4	0.448119	1.5699e-53							RPL35P4	1.34197	6.16855e-30
						C15orf48	0.314461	7.33077e-32	EPHB3	0.287892	6.32944e-08	KIF21A	1.14598	9.27636e-81				RP11-126M14.1	1.12813	1.03511e-21	LEPROTL1	0.913283	2.79886e-53							DNAJC2	1.48052	6.61444e-30
						RP11-777B9.5	0.343361	1.83652e-29	CD151	0.352253	7.8138e-08	KIAA1841	1.01206	3.34579e-80				USP21	1.46096	1.24784e-21	CLIC1	0.360357	3.00382e-53							RP11-364L4.1	1.29269	7.847e-30
						H19	0.341171	1.66152e-21	SMPD3	0.262946	1.33188e-07	PRSS12	1.07187	4.26468e-80				CDH2	1.37387	1.28795e-21	HNRNPH3	0.259154	3.60449e-53							RP11-115P21.1	1.0557	8.27593e-30
									B4GALNT3	0.342525	1.45661e-07	TTLL10	0.777963	6.80704e-80				HSPA6	1.54948	1.36921e-21	RPS15	0.280996	4.0851e-53							CTB-164L20.1	1.08069	9.75142e-30
									TMED7	0.309368	1.73442e-07	CCDC74A	0.621613	8.15687e-80				ATP2B1	1.35758	1.37533e-21	ISCU	0.374906	6.25714e-53							EEF1B2P6	1.23955	1.01303e-29
									MTATP6P1	0.457512	2.49887e-07	NSUN7	0.899211	1.63305e-79				AP3B2	1.13118	1.85902e-21	SH3KBP1	0.879093	6.44104e-53							CUL4B	1.4572	1.05135e-29
									LGALS9B	0.256367	2.50011e-07	PTPRT	0.90604	4.18205e-79				RP6-218J18.2	1.3052	2.54033e-21	NUFIP2	0.295405	7.59633e-53							RP1-140K8.2	1.50203	1.07042e-29
									PART1	0.378177	3.08446e-07	RP11-122M14.1	0.594127	1.53743e-78				FAM81A	0.960733	3.29078e-21	ELF1	0.450066	3.59486e-52							RP11-278C7.1	1.40048	1.15572e-29
									BTG2	0.396082	4.73016e-07	RUVBL1	1.12028	5.82041e-78				RP1-140K8.2	1.32361	3.57464e-21	CDC42EP3	0.862984	5.22129e-52							AC114760.1	1.02545	1.18492e-29
									TRAF4	0.305451	5.92308e-07	APOBEC4	0.814692	1.04251e-77				RAP1GDS1	1.2751	4.35088e-21	CLK1	0.44234	8.67156e-52							RPL35AP12	0.916611	1.18492e-29
									TMEM63A	0.304815	8.04576e-07	IFT81	1.03049	1.28661e-77				SON	0.771778	4.98634e-21	HOPX	0.968846	8.94613e-52							RPL26P30	1.38996	1.24715e-29
									CANT1	0.292518	8.09167e-07	FBXO15	0.71597	4.54102e-77				APPL1	1.16771	5.02409e-21	OSTF1	0.740808	1.57308e-51							RPL3P3	1.28726	1.2756e-29
									SREBF2	0.274118	1.07718e-06	IQCA1	1.07954	4.84739e-77				R3HDM1	1.55279	5.92704e-21	ITGAE	0.874387	1.65627e-51							RP11-296P7.4	1.29482	1.51428e-29
									SELENBP1	0.32522	1.07776e-06	IGFBP5	1.01438	6.60153e-77				FEZF1	0.987647	1.54946e-20	CYTIP	0.845563	1.70857e-51							PDAP1	1.19984	1.51681e-29
									DNAJC3	0.300222	1.90373e-06	NQO1	0.782365	1.68313e-76				RAB1A	1.05537	1.80915e-20	PAG1	0.935104	1.99433e-51							RP11-140L24.3	1.39004	1.51745e-29
									MT-ND5	0.325713	2.13638e-06	RP11-620J15.3	0.957427	3.02949e-76				CKAP5	1.38713	1.97335e-20	BRD2	0.272984	3.35132e-51							RPL32P26	1.24707	1.8117e-29
									SMAD9	0.259359	2.20416e-06	MAP1B	0.287547	4.10701e-76				HSPA4L	1.30433	1.99065e-20	M6PR	0.580182	3.57058e-51							HNRNPA3P5	1.209	2.08624e-29
									TMED9	0.322402	2.37945e-06	PIH1D3	0.612558	1.30148e-75				RP11-440K22.1	1.22533	2.19434e-20	C12orf57	0.315156	3.60455e-51							H2AFZ	1.32356	2.22582e-29
									COL1A1	0.28663	2.57747e-06	RP11-1008C21.1	0.656393	3.26593e-75				RPGRIP1L	1.34001	2.43211e-20	SEPT1	1.0427	6.08108e-51							TPM3P7	1.24936	5.94485e-29
									H19	0.348976	2.82881e-06	ANKRD26	1.13422	3.76736e-75				BCL11A	1.23503	3.64908e-20	USP16	0.34031	8.68003e-51							RP11-781E19.1	1.01748	1.8115e-28
									TM4SF1	0.376257	3.16144e-06	LRRC43	0.616069	5.95283e-75				RP11-114M5.3	1.26352	3.82201e-20	CYTH1	0.490735	1.01667e-50							RP11-165H4.2	1.3244	2.34129e-28
									ARHGEF28	0.290138	3.24526e-06	UCKL1-AS1	0.662404	6.46449e-75				RPL7AP66	1.21925	4.44101e-20	BTN3A1	0.901972	1.08141e-50							RPS27AP7	1.21376	3.74189e-28
									FOXA1	0.278492	3.64279e-06	CCDC13	0.658256	9.24531e-75				ACTB	0.757682	4.5089e-20	PSMB9	0.943742	1.16605e-50							PSMD4	1.41143	4.88745e-28
									UAP1	0.297406	4.03319e-06	C10orf67	0.667511	1.42016e-74				SCG3	1.03945	5.01307e-20	CHURC1	0.677511	1.25406e-50							TUBB2B	1.06403	5.41143e-28
									ODC1	0.460398	4.17902e-06	TTC21A	0.709904	3.01303e-74				MT1B	1.29669	5.04763e-20	NDUFA3	0.263413	1.58461e-50							RP11-137N23.1	1.39629	1.25306e-27
									SERINC2	0.256112	5.66937e-06	LCA5	1.06867	4.92557e-74				EEF1A2	1.0801	5.04763e-20	CCNL1	0.345712	1.6997e-50							RP11-555K12.2	1.04856	1.29546e-27
									ZNF552	0.310015	1.03598e-05	SAMD15	0.919954	3.47326e-73				MTND1P8	1.00817	5.04763e-20	ANAPC5	0.280566	2.00908e-50							CTD-2666L21.3	1.37549	2.18019e-27
									ABHD2	0.308408	1.20305e-05	EFHC2	0.797248	4.92326e-73				KIF5A	1.1075	5.04763e-20	COTL1	0.998453	3.7476e-50							STMN1	1.49627	2.89876e-27
									PRDX4	0.335014	1.30864e-05	FILIP1	0.96348	2.80433e-72				CTC-278L1.1	1.04503	5.63145e-20	SELENOF	0.276176	3.7566e-50							RPL21P123	1.25559	3.43133e-27
									PSD3	0.2933	1.59078e-05	LINC01571	0.67144	3.581e-72				ATP5F1P7	0.926469	6.80409e-20	SVIP	0.328662	4.10739e-50							AC007969.5	1.033	3.63497e-27
									ITPRIPL2	0.259261	1.81413e-05	LCA5L	0.754683	6.23572e-72				ATP5L	0.703659	7.47358e-20	CDC42SE2	0.890038	4.33957e-50							RPS6P15	1.28756	3.7515e-27
									RHOB	0.331003	2.46238e-05	IFT22	0.85433	7.30808e-72				RARG	1.31204	7.57433e-20	EIF2S3	0.265651	6.10433e-50							RP11-883G10.1	1.01117	3.83951e-27
									RGS17	0.299397	2.60926e-05	WDR49	0.895554	7.84239e-72				MTCO1P53	1.38393	7.72192e-20	TNRC6B	0.250276	7.02271e-50							RPS7P8	1.3174	4.08226e-27
									TMCO3	0.26192	2.70162e-05	CEP290	1.13188	3.55285e-71				IFT81	1.17498	9.69126e-20	RPL34P18	0.292452	9.17904e-50							DNAJC21	1.45458	6.28097e-27
									TRIM7	0.267193	2.99224e-05	RSPH3	0.963626	5.26521e-71				AL590762.6	1.24879	2.0693e-19	PAK2	0.593353	9.64464e-50							RP11-804M7.1	0.980167	7.39404e-27
									SYBU	0.250369	4.08035e-05	DYNC2LI1	0.792265	6.86165e-71				PSMB1	0.932512	2.18791e-19	BIRC3	0.926015	2.50018e-49							RPL9P5	1.16551	8.9757e-27
									ARFIP2	0.305765	4.49203e-05	FAM65B	0.796554	7.11353e-71				HP1BP3	0.933818	2.52097e-19	TACC1	0.809862	4.20224e-49							IMPDH2	1.26016	1.17497e-26
									PHYKPL	0.304815	6.53659e-05	AC007238.1	1.0038	7.50517e-71				LIMCH1	1.14684	3.06172e-19	TTC14	0.46619	4.72226e-49							RPS15AP9	1.1054	1.39233e-26
									FOSL2	0.297702	0.000119555	RAB36	0.598891	9.15089e-71				AC007016.3	1.11031	3.11461e-19	PLP2	0.606582	7.2254e-49							RPL7P56	1.16636	2.14953e-26
									PDLIM5	0.342582	0.00016759	CEP83	0.928844	2.52009e-70				USMG5	0.873574	3.23306e-19	LIMD2	0.848369	1.67987e-48							GLRX3P2	1.08613	2.34763e-26
									MLEC	0.297631	0.000172211	C8orf34	0.631295	3.71762e-70				TTC21A	1.3998	3.37697e-19	RARRES3	0.624945	1.90151e-48							HSP90B1	1.03928	2.35824e-26
									CHST6	0.297972	0.000202137	ANKRD42	0.888556	4.65384e-70				CCDC47	0.817162	3.84965e-19	PAIP2	0.441379	3.87113e-48							AP000797.2	0.946384	2.44455e-26
									MT-TV	0.257044	0.000283707	EFCAB2	0.861225	4.95243e-70				ATP5J	0.915793	4.73365e-19	ITGB2	0.928919	4.85395e-48							POU5F1P4	0.982386	2.44455e-26
									RP11-69M1.6	0.282617	0.00031112	SERPINI2	0.745159	7.53133e-70				MORF4L1	0.70994	5.96054e-19	TMED4	0.34349	5.03833e-48							DPPA5	0.911947	2.44455e-26
									FMO5	0.307576	0.00031255	C17orf97	0.588076	1.15975e-69				SEMA7A	1.12455	6.36076e-19	LSP1	0.878195	5.4263e-48							RP11-430C1.2	1.03723	3.03958e-26
									BTNL9	0.294352	0.000348199	CTD-2544H17.1	0.619699	4.96142e-69				PPIL4	1.21653	6.56691e-19	ROCK1	0.429155	1.29341e-47							TRIM28	1.3094	4.09761e-26
									SOX21	0.306615	0.000403915	UBXN11	0.669538	6.01476e-69				RP11-644F5.15	1.2545	6.8074e-19	PGK1	0.403683	1.34174e-47							EIF2S2P3	1.15964	5.61713e-26
									CES1	0.277651	0.00065696	TSNAXIP1	0.668602	9.84402e-69				PAK3	1.09956	7.25224e-19	RNF19A	0.297377	2.31976e-47							HSPA8P7	1.15076	6.35457e-26
									ECT2	0.262729	0.000785673	IFT27	0.916987	1.21758e-68				LIAS	1.16245	8.8209e-19	JUN	0.354046	2.90565e-47							RPS14	0.70399	6.51553e-26
									SH3BGRL2	0.285086	0.001026	PLEKHG7	0.898829	1.25244e-68				OSCP1	1.33364	1.06446e-18	TAGLN2	0.281944	4.82615e-47							AC132008.1	1.01657	6.94338e-26
									CTB-89H12.4	0.29302	0.00146549	VNN3	0.803943	1.61913e-68				CYCSP24	1.07526	1.16356e-18	ADAR	0.49286	6.60212e-47							PABPC3	1.29981	7.2161e-26
									MFSD4A	0.256237	0.00209158	LRTOMT	0.682914	1.62008e-68				BBS4	1.22865	1.46294e-18	PDE7A	0.818177	7.81391e-47							RP11-478H16.1	1.14619	9.25282e-26
									MPZL1	0.284527	0.00229155	SLC23A1	0.580842	3.48976e-68				COX7A2	0.828882	1.66389e-18	MPHOSPH8	0.289401	1.19264e-46							RPS7P6	1.2691	1.00308e-25
									COBLL1	0.30873	0.00238294	DPCD	0.807525	6.57002e-68				HBD	0.913164	1.76384e-18	HLA-G	0.69076	1.38947e-46							CTC-512J14.7	1.11118	1.00441e-25
									NEBL	0.288943	0.00285448	PALMD	0.924432	1.05079e-67				CPLX1	1.06306	1.76384e-18	RPL23AP65	0.331442	1.52407e-46							RPS3AP2	0.868883	1.0401e-25
									GNE	0.292087	0.00385557	STX2	0.701675	1.26197e-67				MYL6P5	1.04377	1.83798e-18	PIP4K2A	0.944095	1.98626e-46							HSPA5	1.1797	1.15659e-25
									NBPF14	0.274575	0.00877117	STOX1	0.849424	2.52071e-67				YWHAH	1.18848	2.10072e-18	ABRACL	0.775118	2.11706e-46							CTC-458A3.1	1.35792	1.27152e-25
									B4GALT4	0.303438	0.0151689	HSP90AA2P	0.387839	2.52554e-67				ZCRB1	1.08313	2.47925e-18	MCL1	0.368774	2.21144e-46							RP1-140J1.4	0.956572	3.07164e-25
									PTPRN2	0.268119	0.0211074	PPP1R32	0.649311	2.57277e-67				RP11-846F4.6	0.898387	2.48613e-18	SUB1	0.377499	2.62511e-46							MT2P1	1.37576	4.12956e-25
									CDK2AP2	0.315786	0.0218273	MAP6	0.741015	3.53954e-67				ADH5P4	1.07925	2.83121e-18	PRMT2	0.302579	3.21558e-46							RPL5P12	1.26092	4.15182e-25
												TSGA10	0.982357	3.77413e-67				NDUFV3	1.08034	3.48128e-18	TMSB4XP8	0.832169	3.54864e-46							ZC3H15	1.33931	6.0265e-25
												TCTEX1D1	0.645794	4.96311e-67				SOCS2	1.17892	3.77493e-18	ORMDL1	0.631663	4.27875e-46							RPL34P33	1.26455	6.54222e-25
												FTO	0.912639	1.01103e-66				DYNLL1	0.986388	4.48189e-18	TMEM14B	0.30047	9.99642e-46							PIPSL	1.34101	6.84131e-25
												CCDC189	0.673824	1.8318e-66				ADH5	1.07327	4.59626e-18	TPT1	0.38095	1.57041e-45							FTSJ3	1.32791	7.51723e-25
												ABCA13	0.994557	3.19147e-66				GAPDHP1	1.10211	5.201e-18	PPP1R15A	0.260097	2.47429e-45							HSPD1P12	1.02412	8.07028e-25
												CATSPERD	0.606403	5.02692e-66				TARSL2	1.22068	6.63276e-18	SNHG6	0.454603	3.05054e-45							RP11-718B12.5	0.81385	8.87594e-25
												SSBP4	0.912027	6.16171e-66				NFIX	1.07104	7.54658e-18	PSME2	0.342981	3.85722e-45							RPLP1P10	1.11667	9.29304e-25
												DNAJB13	0.52756	8.96127e-66				SYT2	0.963156	7.82944e-18	TMOD3	0.329482	8.16946e-45							RP11-438N5.2	0.95632	1.11747e-24
												FAM174A	0.810438	1.05384e-65				EML5	1.33823	7.83509e-18	NCKAP1L	0.888021	1.34384e-44							SNRPGP3	0.679982	1.14954e-24
												CFAP36	0.608585	1.16595e-65				CNBP	0.78529	8.31621e-18	RPL39P3	0.300098	2.2128e-44							SMARCC1	1.22792	1.41565e-24
												TEKT4	0.598991	1.42359e-65				YPEL3	1.15533	8.3282e-18	CEP350	0.323047	2.61287e-44							RPL7P15	1.13927	1.72149e-24
												BCO2	0.766605	2.61769e-65				MACF1	1.02621	1.42638e-17	DENND2D	0.825783	2.75611e-44							COX5BP1	0.914478	1.95606e-24
												NME9	0.563219	3.15324e-65				NCAM2	1.16288	1.43669e-17	DDX6	0.359314	3.32819e-44							SOD1P3	1.21915	2.15557e-24
												RPGRIP1L	0.721243	5.04687e-65				PDAP1	0.867752	1.60257e-17	RPS21P4	0.282954	4.74516e-44							MYBL2	0.957774	2.47716e-24
												KCNRG	0.604764	7.86377e-65				LINGO1	1.15168	1.67614e-17	ATM	0.781496	4.83822e-44							RPL23AP29	0.993818	2.62257e-24
												ODF2L	0.884851	5.60133e-64				RP11-64K7.1	1.14859	1.72895e-17	OPTN	0.359181	5.16893e-44							APOE	1.03422	3.31668e-24
												PLCH1	0.610259	2.84242e-63				RP11-100N21.1	1.28536	1.81779e-17	BUB3	0.669314	6.51263e-44							RP3-486I3.4	1.22936	5.32782e-24
												MORN3	0.610356	3.40085e-63				EMX2	0.981852	1.86263e-17	LBR	0.690626	1.08685e-43							CCT3	1.20013	6.98868e-24
												CTA-363E6.2	0.664271	4.8581e-63				GAPDHP67	0.913085	1.89787e-17	UBE2L3	0.367874	1.32257e-43							HIST1H2AL	1.0526	9.75334e-24
												GCC2	0.936089	5.76146e-63				IRF2BPL	1.30059	2.01394e-17	KDM5A	0.368817	1.43135e-43							RPL27AP8	1.02725	1.1354e-23
												SPEF1	0.69007	6.44782e-63				KIF3A	1.2258	2.06516e-17	SAMD9	0.886519	1.85598e-43							NPM1P6	1.1402	1.13896e-23
												DMKN	1.00965	6.94267e-63				RPS27AP15	1.23377	2.12831e-17	ITM2A	0.89567	2.08102e-43							RP11-561B11.1	1.128	1.18067e-23
												ZNF474	0.546388	1.69917e-62				TMEM64	1.22171	2.96415e-17	TRMT112	0.43743	2.32625e-43							TPT1P4	1.28339	1.19709e-23
												DAW1	0.555175	2.25638e-62				NFE2L2	0.532005	3.19896e-17	CASP4	0.480323	2.51968e-43							INCENP	1.35821	1.3651e-23
												MPDZ	0.831841	2.85852e-62				MTND1P16	0.936671	3.3181e-17	UBE2I	0.340778	2.81446e-43							CDC37	1.23701	1.76969e-23
												CASC2	0.678885	3.65826e-62				RP11-485M7.1	0.843214	3.53694e-17	PTP4A2	0.269796	2.89033e-43							IGF2BP3	0.937282	1.8553e-23
												CLU	0.980909	6.28024e-62				HNRNPCL1	1.29037	3.70129e-17	RPL19	0.30356	4.11444e-43							CBX1P3	0.821994	2.14412e-23
												POU2AF1	0.946388	1.15677e-61				SNRPD3	0.869502	4.61943e-17	RPL14	0.27925	4.61449e-43							RPS24P6	1.20283	2.34895e-23
												EFCAB12	0.685867	1.20876e-61				AIG1	1.087	5.95971e-17	GRB2	0.542376	4.8564e-43							HSPD1P8	0.741376	2.43359e-23
												DRC7	0.583622	1.38105e-61				COX7C	0.326791	7.7478e-17	RGS1	0.995194	5.2891e-43							RPL19	0.745341	2.57177e-23
												IL5RA	0.650743	2.7041e-61				TUSC3	0.794465	8.04196e-17	GUK1	0.385659	5.83767e-43							TAGLN	1.1784	4.61196e-23
												DSTN	0.805759	2.90552e-61				MAPK10	1.25355	8.04585e-17	TMEM50A	0.308098	7.06972e-43							PSMD4P1	0.899827	4.8272e-23
												IFT172	0.857043	6.00032e-61				RP11-229A12.2	1.15103	9.1537e-17	RPL32	0.338308	7.12999e-43							HMGN2P22	0.709503	4.8272e-23
												CROCC2	0.649862	6.24689e-61				CSNK1A1L	0.991579	9.84443e-17	RPL10	0.341271	9.27463e-43							HSPA9P1	1.21822	4.88285e-23
												IQCK	0.745627	1.27428e-60				STOM	1.12569	1.00506e-16	DHX36	0.273461	1.28935e-42							AC009961.2	1.12854	5.92368e-23
												RP11-275I14.4	0.56745	1.38089e-60				KAT6A	1.16843	1.05623e-16	PPP1R12A	0.554123	1.30118e-42							SF3B2	1.1151	6.18475e-23
												CEP162	0.870419	1.4343e-60				ERLEC1	0.775921	1.05887e-16	FGFR1OP2	0.680821	2.09171e-42							RP11-371A22.1	1.10086	6.23968e-23
												RIIAD1	0.542213	2.10465e-60				HNRNPA3P15	1.2245	1.07045e-16	DDX18	0.442257	2.43723e-42							SERBP1P5	1.24643	6.8727e-23
												NEAT1	0.787009	2.41645e-60				MAPT	1.44675	1.22941e-16	RPS19P7	0.285716	2.58474e-42							WDR43	1.25922	7.00185e-23
												BEST4	0.6527	3.90826e-60				CHD4	0.794798	1.27945e-16	RCAN3	0.449373	3.90071e-42							HNRNPA1P22	0.934824	7.33837e-23
												DUSP18	0.878744	6.75777e-60				CCDC28B	0.895371	1.30669e-16	CDKN1B	0.558607	8.06605e-42							PSMD7	1.29125	7.76183e-23
												RP11-101E5.1	0.501269	2.73472e-59				RP11-332L8.1	1.01386	1.57521e-16	CARD8	0.837046	1.01387e-41							RPLP2	0.702846	9.6877e-23
												C2orf73	0.47516	3.35054e-59				RP4-631H13.4	0.959184	1.83228e-16	RPL21P75	0.297617	1.04689e-41							NPM1P14	1.17413	1.54707e-22
												TEX26	0.577695	3.47445e-59				PACRG	1.11061	2.14478e-16	SAMD9L	0.900153	1.21387e-41							SNRNP70	1.20251	1.57602e-22
												MYEF2	0.599141	1.51974e-58				MTCO3P13	1.21813	2.49619e-16	RASSF5	0.770432	1.34231e-41							RPL5P10	1.05303	2.4442e-22
												COL28A1	0.614906	1.57235e-58				IFT43	1.10947	2.59528e-16	TUG1	0.303121	1.7409e-41							RPL17P11	0.874264	3.05445e-22
												DOC2A	0.713316	3.70077e-58				RP11-312J18.5	1.22438	2.97345e-16	PIK3R1	0.530769	2.01304e-41							RPL8	0.775442	3.05797e-22
												RP4-547N15.3	0.649903	3.94375e-58				THOC2	0.800502	3.01899e-16	XAF1	0.452862	2.53241e-41							RPL26P31	1.10108	3.13674e-22
												CERKL	0.593343	4.54226e-58				C12orf57	0.923332	4.1154e-16	TSIX	0.334343	2.67098e-41							TUBB	1.29958	3.38391e-22
												WRB	0.655768	7.08724e-58				GRSF1	1.16968	4.12161e-16	TSC22D3	0.81878	5.34483e-41							PA2G4P3	0.996163	3.52438e-22
												CIB1	0.989422	8.69651e-58				NDFIP1	0.902633	4.14353e-16	CNN2	0.434132	7.79064e-41							KPNB1	1.12005	3.73003e-22
												WFDC6	0.55183	1.08486e-57				RIMS3	0.984111	4.48991e-16	PTPN1	0.505915	1.07217e-40							RPL5P9	1.16705	5.17343e-22
												RUVBL2	0.836864	1.14597e-57				COX6B1	0.476604	5.3164e-16	RP11-832N8.1	0.346981	1.11408e-40							ETF1	1.14685	5.22429e-22
												TRIP13	0.610254	1.53868e-57				MYEF2	1.33288	5.80299e-16	RP11-422P24.9	0.283877	1.70763e-40							HNRNPF	1.17764	5.43528e-22
												ALOX15	0.888	1.86935e-57				GNPDA2	1.2539	6.61926e-16	CYBA	0.529288	2.47525e-40							TRIP12	1.18586	5.73063e-22
												KCNE1	0.526689	2.52687e-57				SEC62	0.534742	7.16395e-16	C6orf62	0.293706	5.90957e-40							NUCKS1P1	1.27284	8.70543e-22
												TMEM107	0.736073	3.10702e-57				KB-1683C8.1	1.28927	9.20833e-16	PPP2R5C	0.480141	6.5746e-40							EEF1A1P16	1.153	9.22842e-22
												CFAP77	0.477498	3.8403e-57				ACIN1	0.8091	9.49126e-16	CAPN7	0.272084	6.63225e-40							PSMC5	1.22772	1.07357e-21
												RP11-473M20.11	0.515779	6.28395e-57				RP11-25P11.2	1.10489	1.24648e-15	CGGBP1	0.476173	6.72032e-40							RP11-864N7.2	0.813746	1.25323e-21
												CCDC151	0.603579	8.45176e-57				TOP1	0.846255	1.30777e-15	OSBPL8	0.479742	8.94075e-40							CBX5	1.26103	1.29267e-21
												EGFEM1P	0.583028	1.04895e-56				KCNC4	1.20214	1.45653e-15	MRFAP1L1	0.328623	1.3793e-39							RPS26P43	1.00035	1.79105e-21
												TTLL7	0.428518	1.84853e-56				H2AFX	1.02763	1.84771e-15	PET100	0.255004	1.51323e-39							CTD-3145H4.1	0.727372	2.10981e-21
												FGF14	0.568003	4.00416e-56				TECRP1	0.986875	1.85048e-15	DRAP1	0.66217	1.68483e-39							RP11-164N20.2	1.09612	2.70907e-21
												MAK	0.615595	5.15215e-56				PSMB2	1.08826	1.99337e-15	SMCHD1	0.507355	2.17915e-39							ZMAT2	1.14627	3.144e-21
												IFT74	0.865367	1.17815e-55				RSBN1	1.37271	2.00947e-15	SPCS2	0.258887	2.79666e-39							MYH10	1.39907	3.58814e-21
												RP4-568B10.1	0.500205	1.42705e-55				FAM175B	1.1484	2.24867e-15	DAZAP2	0.262991	4.44944e-39							RPL18A	0.853236	5.36951e-21
												ICA1L	0.703231	1.64826e-55				ATP5F1	0.816817	2.596e-15	TMX4	0.498505	4.46917e-39							RPL5P8	0.988887	7.76021e-21
												MZF1-AS1	0.644387	2.4284e-55				CLTA	0.570222	2.65547e-15	CALCOCO2	0.418533	5.63778e-39							ACTG1P9	1.10262	9.94482e-21
												METRN	0.534882	2.51752e-55				RP11-12M9.3	0.836865	3.21883e-15	APOBR	0.800618	6.52643e-39							RPS4XP13	1.13795	1.16395e-20
												CALM2	0.58339	3.21313e-55				HIST3H2A	1.1319	3.38431e-15	PCSK7	0.635748	8.31758e-39							HSPA8P8	0.984504	1.17394e-20
												GON7	0.731918	6.06832e-55				UQCRHP3	0.919187	3.39414e-15	XPC	0.322089	8.50365e-39							MFAP1	1.15153	1.21082e-20
												KIF6	0.614485	1.96629e-54				SNCA	0.943014	3.74531e-15	NUB1	0.338952	9.20371e-39							MAK16	1.17326	1.43395e-20
												CH17-340M24.3	0.652476	2.14985e-54				LRRN1	1.02912	3.94291e-15	RAB27A	0.783751	1.29631e-38							CCT5	1.19707	1.61469e-20
												WI2-1959D15.1	0.542879	2.89202e-54				MYCBP	1.09421	4.2055e-15	FRG1	0.283151	1.92006e-38							RPL17P33	1.16521	2.03769e-20
												MUC15	0.945715	2.92619e-54				USMG5P1	1.23707	4.51355e-15	PPP1R2	0.601064	1.99782e-38							RACK1	0.827663	2.38792e-20
												PACRG	0.475863	5.46733e-54				NACAP1	1.16131	4.51617e-15	APOL6	0.630365	2.04894e-38							SUPT6H	1.17905	2.76433e-20
												ANKFN1	0.566815	6.44099e-54				RPL9P18	1.19783	4.87189e-15	PCF11	0.356318	2.17146e-38							PABPC1	0.630176	2.98962e-20
												CCDC148	0.634014	3.14047e-53				RAB10	0.825324	5.06927e-15	MARCH7	0.372639	2.37398e-38							RP4-803A2.1	0.93549	3.96086e-20
												TTC16	0.530773	3.53562e-53				DNAJC8	0.816943	5.15216e-15	IER2	0.333776	2.52049e-38							CDC20	1.06102	4.41678e-20
												OXTR	0.898092	3.7201e-53				ANK3	0.700967	6.24027e-15	CASP8	0.723184	2.86478e-38							FXR1	1.06423	4.67821e-20
												CALML4	0.604295	5.44731e-53				RP11-136I13.1	0.984151	6.47285e-15	SSR2	0.275004	3.46444e-38							SHFM1P1	1.00404	6.45618e-20
												C2orf81	0.613011	1.74585e-52				SF3B6	0.743373	7.05478e-15	MED4	0.287798	3.61426e-38							HMGB1P5	1.23554	6.8791e-20
												ZNF487	0.724286	2.12872e-52				LZTFL1	1.08101	7.1695e-15	DOCK8	0.859971	3.6816e-38							RPL23AP35	0.728165	9.11856e-20
												DZIP1	0.737291	4.45695e-52				PSMA5	1.00231	7.67666e-15	STAT1	0.51271	4.2755e-38							ACTC1	0.64341	9.11856e-20
												IQCE	0.78584	4.79155e-52				DUSP11	1.19096	9.25323e-15	RPS19P3	0.299717	4.4131e-38							RP11-100N21.1	1.27831	1.15512e-19
												ARHGAP39	0.63841	6.29732e-52				ATP5JP1	1.01379	9.3075e-15	FAM118A	0.352597	4.52045e-38							EEF1A1P15	0.860287	1.40589e-19
												LINC01513	0.490306	7.20795e-52				UQCRC2	0.845065	1.01651e-14	ZNF791	0.421751	5.28884e-38							RPS7P10	1.21897	1.70902e-19
												CCDC80	0.899368	9.38908e-52				ZRANB2	0.667417	1.04179e-14	FAM111A	0.409259	6.41745e-38							HSPA9	1.07439	1.932e-19
												RP11-242D8.1	0.781659	1.10024e-51				DCTN3	1.14061	1.14786e-14	RPS15AP17	0.329584	9.66866e-38							RP11-405A12.1	0.828821	1.94866e-19
												CYSTM1	0.774844	1.33158e-51				UBN1	1.03526	1.30927e-14	EBLN3P	0.319604	1.51471e-37							RPL22L1	1.09842	2.06149e-19
												GAS2L2	0.447867	2.65366e-51				UBA52	0.358867	1.56225e-14	RPS15AP11	0.332699	2.12279e-37							CTB-33G10.1	1.09683	2.16873e-19
												SPATA6	0.790824	3.00657e-51				HSP90AA6P	1.1198	1.72082e-14	RP11-203F10.6	0.307597	2.13669e-37							DDX3Y	0.785491	2.36733e-19
												CLMN	0.935003	3.11595e-51				HERC1	1.14571	1.90946e-14	MDM4	0.338238	2.16813e-37							RPL7P59	1.10095	3.41193e-19
												RP11-368I7.4	0.418535	3.41672e-51				MED19	1.11698	1.9342e-14	RPL21	0.366955	3.01249e-37							ATRX	0.98438	3.98633e-19
												SPATA33	0.634221	3.64867e-51				RP11-3K24.1	1.17846	2.03435e-14	FAM107B	0.313985	3.46042e-37							DDX3X	1.10633	4.18235e-19
												FAM184A	0.828621	4.01888e-51				NDUFB8P2	0.92108	2.15139e-14	MYH9	0.502549	3.60707e-37							AC079922.2	1.06633	4.50786e-19
												CAST	0.76614	1.32827e-50				PSMA7	0.772596	2.17605e-14	MAP4	0.580691	3.79514e-37							SARS	1.09706	4.80346e-19
												CFAP99	0.482286	1.61664e-50				PRDX1	0.374539	2.31763e-14	CCDC69	0.646523	4.42218e-37							RPS7P14	1.15201	6.49799e-19
												DENND6B	0.473201	1.77566e-50				COX4I1	0.413639	2.5789e-14	TSEN54	0.760215	7.69322e-37							RPL23AP44	1.0356	6.82403e-19
												CFAP206	0.395862	3.82012e-50				PSMA3	0.938161	2.63942e-14	LSM14A	0.405981	8.12737e-37							RP11-339A11.1	0.782664	8.03345e-19
												CROCC	0.740836	3.89733e-50				PPIAP9	1.0784	3.18287e-14	ZNF91	0.262486	1.46412e-36							RP11-1085N6.1	0.957454	1.4367e-18
												KTN1	0.74025	4.10666e-50				NDUFA6	0.799992	3.50324e-14	CCDC88C	0.277026	3.07517e-36							RP11-428G5.1	0.782762	1.48744e-18
												AC136289.1	0.459505	7.13675e-50				C11orf1	0.912053	4.14955e-14	RP11-40C6.2	0.401431	3.23187e-36							RP11-118H4.1	0.989631	1.56956e-18
												DYDC1	0.601621	7.16942e-50				SLC16A11	1.00761	4.39809e-14	EPB41	0.863712	4.48813e-36							NAP1L1P1	1.20138	1.6831e-18
												LEKR1	0.567317	1.50575e-49				SFPQ	0.617864	4.66963e-14	UFM1	0.342294	6.63669e-36							EIF5	1.03397	1.81104e-18
												GIPR	0.66705	1.9484e-49				AC017078.1	1.19647	6.04931e-14	PARP4	0.321602	6.88621e-36							RPL24P7	1.01772	1.91901e-18
												LRRC10B	0.473421	2.12685e-49				CACNB3	1.01599	6.49473e-14	MLLT6	0.560753	7.59619e-36							PSMB6	1.16971	2.25533e-18
												WDR19	0.561064	2.73723e-49				PPIG	0.527354	7.05099e-14	DDX39B	0.450253	8.12495e-36							RP11-306K13.1	0.81692	2.56846e-18
												IQCH	0.553818	3.1299e-49				PNISR	0.400616	8.40471e-14	ERAP1	0.382385	8.37132e-36							RPL23AP18	1.12817	2.68232e-18
												C1orf228	0.574042	8.12003e-49				REEP1	1.06591	9.04786e-14	MTCO1P12	0.563366	9.85691e-36							FKBP3	1.1077	2.94532e-18
												ANKRD37	0.683456	8.45301e-49				SRPRA	0.997201	9.15439e-14	RPL26P19	0.34781	9.90689e-36							CCT2	1.08956	3.83055e-18
												HAGHL	0.650448	8.50664e-49				EPCAM	0.551916	9.70892e-14	ADGRE5	0.785457	1.2364e-35							POTEF	0.746385	3.89646e-18
												IGFBP2	0.798295	1.09347e-48				PCBP2	0.554675	9.76875e-14	SECISBP2	0.30728	1.54639e-35							RP3-329A5.1	0.659019	3.89646e-18
												CCDC125	0.790398	2.26336e-48				RP11-39C10.1	1.18976	1.03196e-13	TIAL1	0.411103	1.86454e-35							AC007389.2	1.04643	4.81275e-18
												IFT43	0.748527	2.73379e-48				SRPK2	1.03818	1.03754e-13	VAMP2	0.509213	1.9453e-35							RPL10AP2	1.0891	4.91802e-18
												SYAP1	0.847698	3.21469e-48				RPL37AP8	1.1136	1.14767e-13	SUN2	0.809933	2.10934e-35							RPL21P66	1.00226	5.05268e-18
												NEK1	0.761518	4.04746e-48				INPP5F	1.13105	1.28322e-13	SEMA4D	0.748628	2.124e-35							RPL7P5	1.089	5.21885e-18
												CENPM	0.695246	4.05634e-48				EBF4	1.25498	1.2868e-13	RP11-25I15.1	0.437771	2.34586e-35							NACAP2	0.858745	5.53535e-18
												CCDC180	0.602952	5.17053e-48				OCIAD1	0.577276	1.59709e-13	RPL21P131	0.270365	2.54549e-35							RPL23AP37	1.10752	5.6208e-18
												LRP11	0.795762	6.81565e-48				EMC2	0.925893	1.60241e-13	TMEM50B	0.374769	2.72226e-35							MYO18A	1.24385	5.95047e-18
												FAM161A	0.762867	1.53635e-47				PDE7B	1.14201	1.81412e-13	EPC1	0.33346	2.81872e-35							RP11-382H24.2	0.738393	6.30074e-18
												SEC14L3	0.617308	1.78045e-47				NDUFB6	0.736869	1.82205e-13	RPS15AP24	0.301938	2.99179e-35							RPL7P11	1.07734	7.82114e-18
												ANKRD18B	0.716458	2.55178e-47				SNX2	0.993939	1.8728e-13	ZNF706	0.278698	3.16264e-35							RP11-167P22.4	1.00162	8.22025e-18
												RP11-57H12.3	0.461284	3.15878e-47				HMGB1P38	1.11567	1.88589e-13	TRIM14	0.364145	3.32223e-35							FN1	0.888012	8.70819e-18
												RP11-428C19.4	0.403507	4.61508e-47				NIPBL	0.532933	1.97441e-13	ITSN2	0.543707	3.76964e-35							EPRS	1.15714	9.20565e-18
												CES4A	0.730394	6.78048e-47				ATP5G2P1	0.981844	2.00236e-13	ZCCHC11	0.301008	4.65466e-35							CNOT3	1.19635	9.28178e-18
												TTC12	0.854097	9.5909e-47				COX6CP6	1.01839	2.03703e-13	EMP3	0.8333	6.46172e-35							KDM5B	1.16785	1.08833e-17
												DHRS9	0.761573	1.01443e-46				SDC2	1.05887	2.23679e-13	ASXL2	0.493947	7.48829e-35							RPL24P4	1.04685	1.26899e-17
												CCDC74B	0.376676	2.02128e-46				KCNMA1	1.11079	2.24101e-13	TES	0.375653	8.26384e-35							RP11-641A6.5	0.859782	1.2931e-17
												CYP4B1	0.822599	2.48669e-46				HMGB1	0.420362	2.56576e-13	RPS27AP12	0.345443	8.37788e-35							HNRNPA1P51	0.646461	1.29414e-17
												EFCAB6	0.548928	3.15378e-46				LDHB	0.534084	2.61787e-13	COX17	0.275012	1.16037e-34							RP1-308E4.1	1.1415	1.47524e-17
												TAX1BP1	0.773545	4.11345e-46				FAM213A	0.742235	2.90852e-13	TMPO	0.355922	1.92676e-34							RPL36AL	0.883715	1.81799e-17
												CCDC34	0.851452	7.96569e-46				AC007318.5	0.927856	2.95548e-13	GNAI2	0.558501	1.92874e-34							EEF1A1P4	1.02649	2.52617e-17
												CCL15	0.41623	1.25259e-45				RP11-529H20.3	1.04718	3.56067e-13	RGS10	0.798872	2.21381e-34							CTNNA1P1	0.968112	2.91158e-17
												MAPRE3	0.564386	1.73099e-45				FKBP3	0.881143	3.65543e-13	RP11-151F5.2	0.323082	2.41596e-34							WAPL	1.22857	3.2048e-17
												HIPK1	0.784994	1.87853e-45				RP11-134K13.2	1.22429	3.71004e-13	FRG1HP	0.335822	3.62164e-34							TUBA1C	1.13662	3.38393e-17
												MAPK10	0.637486	2.86662e-45				MLLT3	1.07345	3.78955e-13	NOP10	0.42984	4.20027e-34							MINOS1P2	1.11737	3.51412e-17
												C2orf50	0.441601	3.15678e-45				EPB41L3	0.971531	4.43398e-13	PPP4R3A	0.33938	4.26054e-34							NPM1P36	0.662746	3.59893e-17
												MIR92B	0.542805	3.45623e-45				NDUFB7	0.541501	5.18027e-13	WNK1	0.352672	4.40353e-34							HELLS	1.22	3.94458e-17
												CTB-51J22.1	0.394555	3.62401e-45				HNRNPR	0.661232	6.65964e-13	RNF149	0.578768	4.63385e-34							RP4-575N6.2	1.07055	3.97472e-17
												UBAC1	0.817653	3.68041e-45				NRDC	0.735693	6.70885e-13	RAP1A	0.618507	5.15923e-34							AC090286.2	0.961659	5.24018e-17
												ZC2HC1A	0.827726	6.39579e-45				MPC2	0.948856	7.06625e-13	SELENOK	0.289734	6.00675e-34							DNAJC8	1.14724	5.82026e-17
												TTC23L	0.509512	6.86283e-45				MACROD1	0.988066	7.20284e-13	RPS27AP11	0.352334	6.46422e-34							CTC-448F2.3	0.985277	5.86182e-17
												MRPS31	0.813792	7.79669e-45				CTC-448F2.3	1.01301	7.30996e-13	H2AFV	0.25356	6.79649e-34							RP1-278E11.3	1.00702	6.03926e-17
												GPR162	0.526204	9.80797e-45				ARHGEF28	0.793579	8.08686e-13	SAP30BP	0.343256	6.91537e-34							RPL6P2	1.05597	6.23014e-17
												SPATA4	0.446181	1.53329e-44				ABHD3	1.06	8.49211e-13	DNAJC19	0.310548	7.50668e-34							HIST1H2AH	0.729315	6.2755e-17
												P4HA2	0.632236	1.77688e-44				RPL3P2	0.94869	8.98936e-13	LSM8	0.328616	7.61391e-34							RP11-14K2.1	0.982005	6.56042e-17
												ANKRD18A	0.813819	2.40829e-44				RPS27AP9	1.18815	9.03561e-13	MALAT1	0.268052	7.86346e-34							RPL7P54	0.853534	6.90551e-17
												MDM1	0.644824	2.84874e-44				STX2	1.07983	1.54601e-12	RP3-340B19.2	0.306792	1.23724e-33							RP11-151H2.1	0.78805	8.1214e-17
												CCDC69	0.535133	2.94162e-44				SNRNP70	0.727739	1.70297e-12	NR3C1	0.566246	1.62484e-33							PRMT1	1.06968	9.39808e-17
												C6	0.521011	3.51404e-44				RAB6A	0.999363	1.72272e-12	CDK11A	0.575354	1.69385e-33							TCP1	1.16394	1.01177e-16
												KIAA1456	0.715832	4.00107e-44				SPOP	1.05758	1.78498e-12	BIRC6	0.293749	2.12125e-33							DDX41	1.14729	1.02635e-16
												HSP90AB1	0.361654	1.71911e-43				VAPA	0.717939	2.03883e-12	PHF11	0.424052	2.23125e-33							RP11-489M13.3	0.644567	1.03509e-16
												ERICH5	0.673952	2.04923e-43				NPTN	0.823203	2.083e-12	PJA2	0.306812	2.30095e-33							RP5-1097F14.1	0.95195	1.04463e-16
												PPP1R36	0.513606	2.12818e-43				SMC1A	0.87669	2.39988e-12	DDIT4	0.256019	2.75788e-33							EIF3D	0.963165	1.27009e-16
												C16orf71	0.459413	3.36141e-43				DPY30	0.822865	2.41494e-12	SEPT9	0.351433	3.08143e-33							POTEKP	0.824147	1.64305e-16
												RP11-356K23.2	0.473214	3.75446e-43				AC099535.4	1.02788	2.52809e-12	NOL8	0.324326	3.69329e-33							RBPMS2	0.704938	1.6458e-16
												PHTF1	0.466491	5.59989e-43				SMARCA5	0.642132	2.74106e-12	ANP32E	0.384413	3.92604e-33							CCAR1	1.07509	1.79006e-16
												TMF1	0.828009	9.63351e-43				ZFR	0.805451	2.93554e-12	DNMT1	0.550486	6.39728e-33							CENPE	1.04118	1.81276e-16
												ZKSCAN1	0.781411	1.12193e-42				TMEM50A	0.666521	3.10683e-12	ATF7IP	0.35555	7.082e-33							MYL6	0.814433	1.81951e-16
												CFAP61	0.477138	2.09274e-42				FAIM	0.838134	3.13406e-12	ZNF217	0.388892	8.82908e-33							RP11-778D9.4	0.993152	2.79278e-16
												LZTFL1	0.751892	2.1272e-42				EPRS	0.85423	3.14435e-12	ZCCHC6	0.348985	1.06128e-32							DEK	0.933559	2.80438e-16
												SYNE2	0.762431	2.69251e-42				MEF2A	1.02037	3.50129e-12	PDCD10	0.271051	1.60097e-32							PPIAP19	0.922064	2.81059e-16
												TMEM254	0.474297	2.892e-42				ATP5G3	0.565913	3.5947e-12	DIAPH1	0.615135	1.63674e-32							TUBA1A	0.785027	3.75749e-16
												ANKRD45	0.453962	2.90782e-42				UBTF	0.928816	3.68109e-12	RAP1B	0.386596	4.11429e-32							DDX27	1.16059	3.93704e-16
												LRRC4	0.544869	3.05649e-42				IVNS1ABP	0.950594	3.86882e-12	CENPC	0.306875	6.73918e-32							RPL10P1	1.03134	4.43384e-16
												CTC-351M12.1	0.586513	4.84248e-42				CTB-33G10.1	0.912732	4.05557e-12	LPIN2	0.784487	7.30256e-32							RPL35AP25	0.70612	4.58291e-16
												RP11-193M21.1	0.38562	7.13055e-42				PSMD14	1.14025	4.28805e-12	RPS6KA3	0.365288	7.73126e-32							RPL7P58	1.003	5.47681e-16
												B3GNT5	0.673543	1.29928e-41				MRPL58	1.02531	4.58581e-12	RP11-20O24.1	0.390697	8.50524e-32							JADE1	1.21168	8.3549e-16
												WDR35	0.545415	2.32144e-41				AFF4	0.963784	4.619e-12	USP15	0.530157	1.88692e-31							CTD-2593A12.4	0.606113	8.38925e-16
												PPOX	0.491007	2.8343e-41				COPB1	0.67692	4.635e-12	TAOK3	0.654009	1.93295e-31							ESF1	1.11526	9.24398e-16
												ZNF106	0.782578	4.29237e-41				PPP1R14B	1.00057	5.09471e-12	AC090602.2	0.396455	2.02407e-31							AC007790.4	0.709348	9.41702e-16
												DNPH1	0.667773	6.43749e-41				APBB1	1.01823	5.09985e-12	KRR1	0.259523	2.47601e-31							RPS8P3	1.03767	9.59188e-16
												MYO1E	0.7617	7.01373e-41				TCF25	0.433677	5.26393e-12	PPP1CA	0.411186	5.34599e-31							RPL5P15	0.718115	1.07479e-15
												IFT46	0.563846	8.70246e-41				DHX15	0.889033	5.39889e-12	RP11-889L3.1	0.255176	6.08972e-31							RP11-8H2.1	0.693287	1.0831e-15
												DYNLT1	0.603865	1.11265e-40				CALR	0.409858	5.6654e-12	KRIT1	0.317023	8.36193e-31							TOMM70	1.13539	1.20522e-15
												FSD1L	0.43514	1.14006e-40				SRSF10	0.38844	5.90572e-12	BLOC1S1	0.289764	8.36343e-31							CTB-47B8.5	0.9273	1.24736e-15
												PTGES3	0.825766	1.66265e-40				HMGB1P9	1.13375	6.29342e-12	CPNE1	0.380373	9.12331e-31							RP11-791G16.2	1.05268	1.28775e-15
												TEKT3	0.439978	1.76951e-40				TMX3	0.966607	6.48402e-12	SNRPB2	0.348989	1.05774e-30							HNRNPA3P1	1.01228	1.9775e-15
												TYMP	0.529723	3.74967e-40				RALBP1	0.545795	6.61736e-12	WDR82	0.483161	1.46972e-30							SMC3	0.92501	2.09239e-15
												STPG1	0.469216	3.87845e-40				CTB-95D12.1	1.04076	7.0246e-12	SNX6	0.301312	1.81104e-30							ETFB	1.04891	2.34661e-15
												TNFRSF19	0.507446	7.1267e-40				SRRM1	0.285877	7.32704e-12	DNAJB14	0.507752	1.8735e-30							BRD3	1.05899	2.50457e-15
												KIF19	0.486377	7.61541e-40				OGT	0.869363	7.45753e-12	PPM1K	0.560738	1.95364e-30							ODC1	1.10519	2.94876e-15
												ALDH1A1	0.764575	7.71429e-40				FAM98B	0.969636	8.10118e-12	BAG5	0.401588	2.66815e-30							PRPF40A	1.00251	3.00506e-15
												PKIG	0.524952	8.95109e-40				PKM	0.633616	8.7294e-12	CRBN	0.380392	3.18901e-30							RP11-58A17.2	0.554011	3.62678e-15
												RP11-128M1.1	0.422415	1.21849e-39				ACTBP9	1.03084	9.0958e-12	MAP1LC3B	0.387376	4.02771e-30							PSMB4	1.07507	3.64737e-15
												CCDC60	0.512368	1.36125e-39				PNN	0.525423	1.0777e-11	IRF2	0.281074	4.84328e-30							RPS4XP19	0.787406	4.25638e-15
												DEUP1	0.663301	1.47843e-39				RNF11	0.923806	1.10957e-11	WTAP	0.271884	7.48497e-30							RP11-579O24.1	0.864892	4.38958e-15
												ENPP5	0.610738	1.63729e-39				PLEKHB1	1.05877	1.14073e-11	MYSM1	0.323765	1.12948e-29							RP11-627K11.1	1.05415	4.50705e-15
												STRBP	0.751204	2.21497e-39				RP11-214N15.5	1.07773	1.2097e-11	TANK	0.376868	1.29724e-29							ACTN1	1.113	4.58874e-15
												ORAI2	0.531779	2.77253e-39				PRPF4B	0.39541	1.30731e-11	SNX1	0.273275	1.43521e-29							NPM1P37	0.748107	4.60304e-15
												COL21A1	0.66607	3.16748e-39				MAP1A	1.0811	1.31681e-11	LDHA	0.383979	1.62006e-29							PHBP3	0.728364	4.71293e-15
												RB1CC1	0.892687	4.31483e-39				SOD1	0.277131	1.37305e-11	MIER1	0.450479	1.6745e-29							RP11-57K17.1	0.748695	5.71741e-15
												SLC27A2	0.604935	6.07811e-39				TCEA1P2	1.06719	1.42715e-11	LASP1	0.595269	1.71413e-29							RP11-395C3.1	1.10341	5.79889e-15
												CCDC88C	0.750627	1.04488e-38				RTN4	0.334029	1.43891e-11	CYLD	0.55149	1.93177e-29							EIF5P1	1.00376	6.56356e-15
												PPP1R14C	0.377809	1.20837e-38				RP3-486D24.1	0.906012	1.68349e-11	C19orf60	0.411695	2.15e-29							CLTA	0.88252	7.26527e-15
												IDS	0.457397	1.37686e-38				CASC4P1	0.995128	1.70056e-11	CYP20A1	0.262451	3.12461e-29							PARP1P1	0.934442	7.33088e-15
												LMLN	0.621482	3.79783e-38				RHOQ	0.873953	1.70349e-11	CAPZA1	0.28852	4.21418e-29							RPS3AP44	1.00783	8.85274e-15
												RSPH14	0.442912	4.27531e-38				ALDOA	0.549483	1.88839e-11	POLR2B	0.301825	4.28343e-29							RPL31P7	0.879762	9.24118e-15
												DNAJA1	0.65094	4.41856e-38				AC108039.1	1.09415	1.89571e-11	KRI1	0.488228	4.37503e-29							HNRNPM	0.703677	1.03572e-14
												RPA3	0.595257	5.27522e-38				MRPS15	0.744688	1.89798e-11	ZC3H18	0.250891	5.77954e-29							RPS11P6	0.801747	1.44403e-14
												HSPB11	0.616801	5.95876e-38				DNAJA2	0.965982	1.91589e-11	MT-ND2	0.359325	8.39265e-29							MKRN1	1.11033	1.46337e-14
												IGSF10	0.684213	6.31784e-38				HECTD1	0.540647	2.11883e-11	LGALS1	0.805569	8.54492e-29							RP11-1113L8.6	0.76559	1.57792e-14
												SRI	0.727097	7.02319e-38				TOP2B	0.739369	2.40377e-11	CD47	0.433964	9.52949e-29							RP11-446E9.1	1.02507	1.7442e-14
												GABPB1-AS1	0.792926	8.02674e-38				PSMB3	0.932027	2.53375e-11	TOX4	0.267045	1.1578e-28							RP11-126M14.1	0.543808	2.1318e-14
												APPL2	0.593672	1.02111e-37				TRIM37	1.09526	2.54372e-11	CDC42SE1	0.306279	1.52646e-28							NUCKS1	0.858626	2.17189e-14
												MORN1	0.489485	1.10713e-37				STIP1	0.821389	2.70237e-11	MSL1	0.272116	1.79049e-28							PSMD2	1.06945	2.57962e-14
												LRRC36	0.442954	1.25089e-37				PTPRA	0.703591	3.03817e-11	ATG12	0.346571	1.90164e-28							RP11-697N18.1	0.854589	3.08434e-14
												AC009502.4	0.459205	1.58206e-37				NDUFB9	0.391464	3.45061e-11	TBCB	0.447881	3.22417e-28							RTF1	0.954223	3.67545e-14
												DMD	0.809301	1.62321e-37				SNX6	0.938723	3.4704e-11	TBRG1	0.358868	6.85112e-28							HNRNPA1P28	0.536387	3.95822e-14
												ATP2A2	0.754435	2.06156e-37				METAP2	0.487508	3.50552e-11	XRN1	0.355253	8.91011e-28							RPL13AP6	0.994139	4.09666e-14
												HACD4	0.586623	2.65399e-37				PSMD7	0.788834	3.68819e-11	IVNS1ABP	0.276474	9.88947e-28							HNRNPC	0.750786	4.14366e-14
												GSTP1	0.630728	3.63985e-37				MT2P1	0.947551	3.78401e-11	ANKRD36	0.321824	1.05103e-27							RPL14	0.558123	5.95874e-14
												CNTD1	0.509306	4.09289e-37				RASAL2	0.820336	4.04531e-11	H1FX	0.399002	1.26612e-27							SLTM	0.963899	6.16098e-14
												SPATA6L	0.543956	4.6304e-37				BRD8	0.771961	4.18139e-11	NUP50	0.297703	1.86031e-27							MTDH	0.913546	6.62335e-14
												ARL3	0.654097	5.70266e-37				DAD1	0.738773	4.19496e-11	PRNP	0.427156	3.0617e-27							RPSAP53	0.770786	8.10172e-14
												FAM179B	0.623383	6.27806e-37				RP11-34P1.2	0.780395	4.30576e-11	WDR1	0.282117	5.79601e-27							SPTAN1	1.16118	8.33923e-14
												WDR34	0.699461	1.00705e-36				EIF4G3	1.05125	4.52144e-11	DIDO1	0.318441	6.82694e-27							SMC4	1.02598	9.08503e-14
												VSTM2L	0.422957	2.08863e-36				EFNA5	0.954988	4.58965e-11	SNRPB	0.269085	7.15203e-27							ATP5G3	0.953273	9.70046e-14
												C5orf42	0.796848	2.85012e-36				USP1	0.843714	4.84742e-11	SOS1	0.356065	3.33084e-26							RP11-390K5.1	0.999086	1.01855e-13
												BAIAP2L1	0.753548	3.28864e-36				RP11-567G24.1	0.991267	4.90896e-11	IDS	0.553183	5.07084e-26							YWHAE	0.709151	1.03722e-13
												CTSH	0.725206	4.06066e-36				ARL13B	1.01489	5.63645e-11	CDV3	0.428268	6.18128e-26							NACAP5	0.837967	1.06055e-13
												FUZ	0.47658	4.43066e-36				PSMA4	0.548769	5.75668e-11	TC2N	0.324832	7.01514e-26							MORF4L1P5	0.868905	1.08336e-13
												NRAV	0.514772	5.29034e-36				COPS2	0.781593	6.41416e-11	PRPF3	0.321189	1.61422e-25							TXNP3	0.964938	1.1432e-13
												SFXN3	0.447064	7.31897e-36				BMPR2	0.789347	6.78696e-11	MOB1A	0.316406	2.0602e-25							RPL35AP35	0.961244	1.18498e-13
												WBSCR27	0.581707	8.38484e-36				AC025750.5	1.02778	6.84021e-11	RBMS1	0.264187	2.41053e-25							CAPRIN1	1.00361	1.20578e-13
												CD164	0.715978	1.48215e-35				ZMYND11	0.810833	7.60614e-11	RPS29P5	0.287082	2.4282e-25							UBTF	1.06559	1.22286e-13
												BAIAP3	0.497644	2.18976e-35				RRP1	1.07979	7.64794e-11	SETX	0.267212	3.05235e-25							SSRP1	0.946631	1.46197e-13
												FAM47E	0.521626	2.35443e-35				ACTG2	1.08261	7.86269e-11	ZRSR2	0.540977	5.26708e-25							RPS17P5	1.07197	1.46871e-13
												C10orf95	0.38138	3.4109e-35				HERPUD1	0.661183	7.97576e-11	ERICH1	0.297412	5.60228e-25							RP11-367E12.4	0.899303	1.57358e-13
												ULK4	0.387423	3.76268e-35				CLPTM1	0.898775	8.50575e-11	USP33	0.282405	8.80618e-25							NAP1L4P3	1.06547	1.57819e-13
												BCAS1	0.817784	3.9629e-35				TWF1P1	0.862685	8.53787e-11	IMP3	0.307083	9.15487e-25							DDX23	1.02361	1.77123e-13
												MYCBP	0.399074	6.36984e-35				AC012066.1	1.01872	9.15169e-11	SHOC2	0.289741	1.29029e-24							RP11-57C19.2	0.958773	1.80405e-13
												ZC2HC1C	0.472625	1.61569e-34				CEP164	1.04821	9.65478e-11	TNIP1	0.29098	1.41964e-24							PABPC1P3	1.05118	1.93804e-13
												CTD-2270L9.4	0.458934	1.72026e-34				MRPS33	0.782504	1.06332e-10	MBD4	0.26911	1.66073e-24							ANP32A	0.963132	2.22061e-13
												CCDC138	0.572765	1.76133e-34				HSPA8P7	1.14846	1.07895e-10	RABAC1	0.276374	1.67444e-24							CDCA8	0.773841	2.96872e-13
												H2AFJ	0.633765	1.96769e-34				CEP250	1.10548	1.08554e-10	RP1-228H13.1	0.256539	2.90735e-24							AC005534.6	0.787803	3.02003e-13
												RYR3	0.658456	2.11635e-34				RBM42	0.994206	1.11097e-10	MAT2B	0.322563	3.1232e-24							COX6CP6	0.687708	3.47795e-13
												C16orf46	0.488196	2.16589e-34				SERBP1	0.277884	1.14672e-10	ZBED5	0.286606	4.01724e-24							VARS	0.959052	3.82448e-13
												CTGF	0.575717	2.39418e-34				KLHL5	0.940375	1.15553e-10	RNASEH2B	0.323186	6.37734e-24							YWHAG	1.13304	3.85214e-13
												KLHL6	0.478159	3.09407e-34				RP11-389O22.4	0.741164	1.16008e-10	UBE2D2	0.256784	5.1859e-23							CEBPZ	1.01553	4.28055e-13
												TTBK2	0.621443	3.89373e-34				PAPOLA	0.368728	1.24038e-10	PPWD1	0.350562	6.34184e-23							RP11-344H11.5	0.82711	4.33004e-13
												ERGIC3	0.737483	3.91938e-34				CHMP2A	0.773897	1.28277e-10	NRBP1	0.274848	6.82205e-23							TPX2	1.04109	4.33327e-13
												FAM188B	0.360209	5.22979e-34				HNRNPA3	0.392027	1.34602e-10	BRD9	0.256219	7.6186e-23							RPS24P16	0.888098	5.38519e-13
												MT-RNR2	0.342568	8.13377e-34				DRC1	1.07733	1.34937e-10	TRIM38	0.267972	8.0763e-23							RP11-334L9.1	1.03393	6.22777e-13
												CTD-2015H6.3	0.48751	8.93933e-34				TUBA1C	0.961313	1.43478e-10	PPIP5K2	0.272921	8.19319e-23							CELF1	1.08059	7.71658e-13
												MYB	0.636594	9.92694e-34				STMN3	1.2163	1.48396e-10	DMTF1	0.252563	1.46471e-22							TPR	0.873121	8.34235e-13
												TTC21B	0.533464	1.40724e-33				COPS5	0.91102	1.53979e-10	SMAP2	0.538317	1.97031e-22							TCP1P1	0.82619	8.84454e-13
												B9D2	0.469886	1.74326e-33				PTN	0.713791	1.66165e-10	MTND4P12	0.266824	1.25439e-20							RPL12P21	1.05454	8.95535e-13
												HSBP1	0.785967	2.03143e-33				RPL23AP44	0.966019	1.7495e-10	POLE3	0.318024	2.06282e-20							PABPC1P10	0.765548	9.5621e-13
												SHROOM3	0.630424	2.12107e-33				SSU72	0.798034	1.75791e-10	DDX23	0.28477	4.93419e-20							CTD-2290C23.1	0.8836	9.64505e-13
												NAT1	0.478169	3.42502e-33				NAA35	0.863276	1.90141e-10	RP11-692N5.2	0.277605	5.16495e-20							SNRPD2P1	0.89601	1.11341e-12
												UNC93B1	0.511923	4.49433e-33				PPIAP19	0.987188	2.05468e-10	HELZ	0.339664	1.20261e-19							EEF1A1P25	0.781789	1.16284e-12
												DUBR	0.525422	5.00021e-33				TSN	0.807137	2.08022e-10	TRMT13	0.336874	6.17499e-19							RP11-440K22.1	0.897547	1.29168e-12
												HSD17B13	0.633156	7.2628e-33				HIST1H1E	1.03097	2.89088e-10	MTND1P23	0.379249	6.3383e-16							EEF1A1P17	0.947952	1.33686e-12
												NEGR1	0.345898	7.87361e-33				TPD52L2	0.894735	2.90331e-10										RPL10P15	0.980545	1.34855e-12
												PLAC8	0.714614	1.03815e-32				ATP5A1	0.451902	2.95834e-10										SMARCA4	1.09583	1.40223e-12
												LAMC2	0.511377	1.38459e-32				UQCRC1	0.511056	2.99717e-10										AC025750.5	1.09528	1.40921e-12
												COPRS	0.578709	1.49597e-32				FKBP4	1.1093	3.09969e-10										PSMC4	1.16106	1.4801e-12
												TCTN2	0.386206	2.51134e-32				SELENOK	0.743133	3.14721e-10										PCBP4	0.871373	1.48014e-12
												RBM20	0.458272	2.73534e-32				MINOS1P2	0.9527	3.32349e-10										ST13P19	0.724688	1.56045e-12
												MORF4L2	0.73485	8.02982e-32				AB019441.29	0.71002	3.49493e-10										EEF1DP1	0.91097	1.58673e-12
												ODF2	0.423777	9.68519e-32				PKN2	0.607498	3.50036e-10										COX5BP6	0.62791	1.71451e-12
												ANXA2	0.644132	1.14042e-31				PIPSL	0.891735	3.50543e-10										MYL6P3	0.957315	1.73789e-12
												CCDC157	0.523121	1.39529e-31				PSMD12	0.848684	3.72e-10										RP11-3D23.1	0.945076	1.74259e-12
												C11orf74	0.550773	1.80362e-31				HMGB1P26	0.943852	3.91919e-10										CCT4	1.01502	2.35814e-12
												ENPP4	0.474668	2.1991e-31				TUBB	0.81549	3.95307e-10										RP11-114M5.3	0.689506	2.37736e-12
												FBXL13	0.403687	2.38645e-31				MAP6	1.11599	4.17148e-10										RPS17P2	0.977309	3.06169e-12
												TUSC3	0.632693	2.70951e-31				GSK3B	1.03206	4.18313e-10										CCT8	1.01552	3.58328e-12
												CLHC1	0.596109	3.8928e-31				KHDRBS1	0.309323	4.62071e-10										RPLP0	0.63971	4.65436e-12
												C11orf63	0.504825	4.22453e-31				TSG101	0.818607	4.71454e-10										RP11-481K9.4	0.771432	5.37093e-12
												POLR2I	0.635674	6.64512e-31				SARS	0.615817	4.90152e-10										CBX3P9	0.947491	5.61446e-12
												ABHD2	0.690273	1.01023e-30				FKBP2	0.543297	4.98602e-10										SART1	0.979047	6.05691e-12
												RFX3-AS1	0.476538	1.11653e-30				OAZ2	0.820638	4.99603e-10										RPL23AP58	0.915578	6.22581e-12
												ZFHX2	0.451155	1.29034e-30				ATF5	0.92953	5.23806e-10										EEF1B2P7	0.949987	6.60156e-12
												ARFGEF3	0.694325	1.44372e-30				CAPRIN1	0.743221	6.15908e-10										MATR3	0.757832	6.76522e-12
												CEP89	0.696385	1.76843e-30				CCT6A	0.554548	6.5103e-10										SMC1A	1.04491	6.96459e-12
												HSPBP1	0.584181	1.88173e-30				FAM13C	1.08692	6.55414e-10										UBA52	0.660579	7.46632e-12
												USP43	0.445114	2.01515e-30				WASF2	0.620778	6.99148e-10										SOD1	0.830323	1.07275e-11
												AHI1	0.714877	3.37142e-30				NUFIP2	0.529621	7.04942e-10										AC016712.2	0.951975	1.1129e-11
												IFT140	0.318171	4.10229e-30				THRA	0.846918	7.37262e-10										RPL36	0.665015	1.13337e-11
												ZDHHC1	0.452683	5.15197e-30				WAC	0.680821	8.28508e-10										RPL12P13	0.889144	1.2587e-11
												ANKMY1	0.358584	6.96725e-30				SMARCA4	0.915931	8.82551e-10										HIST1H1E	1.25544	1.28289e-11
												P4HTM	0.555174	9.19419e-30				PCMT1	0.908529	9.23979e-10										HUWE1	0.977436	1.32521e-11
												AC007405.6	0.428523	1.06518e-29				METTL26	0.947034	9.7342e-10										EIF4G1	0.832906	1.35918e-11
												ENDOG	0.46603	1.10325e-29				CSNK2A3	0.904491	9.79809e-10										RPL23AP77	0.932983	1.41816e-11
												METTL7A	0.65148	1.20204e-29				RPS27AP16	0.3949	1.0424e-09										AC092573.2	0.675207	1.734e-11
												NME7	0.571982	1.65335e-29				FUBP1	0.731894	1.06235e-09										HMGA1	0.990964	2.39124e-11
												GAS8	0.500466	1.70882e-29				RSBN1L	0.597336	1.07055e-09										RPS9	0.599277	2.46491e-11
												FMN1	0.635236	1.91524e-29				DCTN1	0.844718	1.18257e-09										HDAC1P2	0.836317	2.47187e-11
												C5AR1	0.479951	1.98912e-29				BZW2	0.658965	1.19712e-09										RP1-182O16.1	0.969854	2.54596e-11
												FBXL2	0.501896	2.16188e-29				ZNF664	0.706765	1.33632e-09										TBRG1	0.995387	2.64837e-11
												WDR31	0.445965	2.84557e-29				ENO1	0.524396	1.36325e-09										RP1-292B18.1	0.951012	2.72553e-11
												PRKAR1A	0.625719	3.2593e-29				NDUFA12	0.83843	1.38229e-09										RPL7P45	0.716373	3.02663e-11
												SQLE	0.628113	3.87612e-29				TUBA1B	0.256248	1.4808e-09										RPL7P6	0.811961	3.49419e-11
												SCGB2A1	0.559129	5.5115e-29				TXNP3	0.977713	1.55235e-09										RPS3AP47	0.954196	4.78827e-11
												LRRC49	0.440016	6.31943e-29				FBXO9	0.722909	1.69939e-09										RP11-771F20.1	0.93662	5.28561e-11
												UBE2H	0.680693	9.26308e-29				PRPF6	0.457246	1.73627e-09										HSP90AB7P	0.936023	5.6165e-11
												AZIN1	0.555479	1.61349e-28				RPL26P31	0.718464	1.74176e-09										CTC-534B23.1	0.84494	6.42804e-11
												OSBPL3	0.418898	1.6655e-28				PSMC5	0.701955	1.78284e-09										NOLC1	0.954179	6.6806e-11
												ALMS1	0.55249	2.08617e-28				RAB2A	0.28918	1.81903e-09										ETV5	0.742829	6.68969e-11
												FBXO36	0.396959	5.19206e-28				PAFAH1B3	0.870618	1.96307e-09										CHD7	1.08032	6.71248e-11
												CEP19	0.298408	8.59963e-28				TPT1P14	1.00476	1.96674e-09										SPTBN1	0.928761	7.78403e-11
												ATXN2	0.475256	1.10643e-27				HMGB1P31	0.900825	2.02899e-09										PSMD1	1.00723	7.82901e-11
												RP5-1092A3.4	0.421173	1.31299e-27				PJA2	0.448165	2.21233e-09										EIF5AP2	0.916709	8.44467e-11
												TMEM45B	0.400897	3.13696e-27				ATF4P3	0.875849	2.22803e-09										GSPT1	0.882476	8.7132e-11
												CCDC66	0.650874	3.1694e-27				MAX	0.792873	2.32334e-09										CBX1P1	0.763194	1.06216e-10
												GLB1L	0.339833	3.50775e-27				RPS27AP3	1.09013	2.48682e-09										U2SURP	0.882904	1.10327e-10
												SEMA3C	0.638535	3.91424e-27				RBM28	0.805816	2.59641e-09										CTB-85P21.1	0.818108	1.10663e-10
												C1orf168	0.573625	4.38463e-27				RTFDC1	0.631434	2.60589e-09										TARDBPP1	0.640014	1.20886e-10
												TSTD1	0.696614	5.68667e-27				PRRC2C	0.330474	2.66556e-09										KDM1A	1.00806	1.22723e-10
												ENAH	0.723554	9.84225e-27				CSTF3	0.816947	2.81635e-09										EEF1A1P10	0.772503	1.30742e-10
												ARL13B	0.549912	1.05408e-26				SLC35B1	0.824985	2.84376e-09										NOL7	0.939352	1.34417e-10
												TSPAN3	0.646127	1.16151e-26				TMEM258	0.468465	2.98409e-09										SERBP1P1	0.872106	1.34995e-10
												IFI6	0.667237	1.29048e-26				GGNBP2	0.488657	3.02791e-09										PARP1	1.04336	1.42768e-10
												WDR90	0.361022	1.52612e-26				NOL7	0.608641	3.23515e-09										AC013410.1	0.800464	1.57921e-10
												USP51	0.57306	1.73747e-26				G3BP2	0.812126	3.25832e-09										RPS15AP24	0.868083	1.75219e-10
												C11orf49	0.400872	1.90557e-26				BAZ2B	0.386702	3.36358e-09										EWSR1	0.766766	1.8437e-10
												EIF4G3	0.594717	2.58559e-26				PPA1	0.5997	3.38067e-09										PDIA3P1	0.890314	1.84793e-10
												CEP128	0.56252	3.46566e-26				PPP3CA	0.482895	3.43016e-09										PA2G4P2	0.795231	1.87955e-10
												SELENOW	0.6701	3.98205e-26				NDUFS7	0.700685	3.76379e-09										RPS27L	0.845219	1.91965e-10
												ALCAM	0.476472	4.35932e-26				SHFM1	0.522176	3.86905e-09										HSPE1P7	0.673172	2.02737e-10
												SYTL3	0.307727	5.25006e-26				HMGB1P6	0.88851	3.87385e-09										ACTG1P10	0.726175	2.20812e-10
												SARAF	0.561675	5.90665e-26				RP11-791G16.2	0.649369	3.94131e-09										MTCL1	0.750914	2.22263e-10
												TMEM154	0.51509	9.36254e-26				TPT1P4	0.771415	4.1533e-09										RP11-39C10.1	1.00689	2.27084e-10
												NUPR1	0.787303	9.46496e-26				RPL10P15	0.771483	4.20836e-09										RP11-16L9.1	0.830824	2.30057e-10
												CDKL1	0.342932	1.4049e-25				CYTH2	0.742825	4.33024e-09										PA2G4P1	0.808682	2.35506e-10
												DALRD3	0.30393	1.7514e-25				GLYR1	0.795402	4.33529e-09										KLHL13	0.843347	2.41744e-10
												CTNNAL1	0.494024	2.17736e-25				SPTBN1	0.627995	4.52806e-09										RP11-296A18.5	0.770553	2.47017e-10
												C14orf37	0.379623	2.25818e-25				CDK11B	0.616119	4.69271e-09										MSH2	0.957938	2.51984e-10
												ZNF204P	0.523593	2.4763e-25				BUD31	0.650076	4.82644e-09										GJA1	0.580634	2.52824e-10
												DNAH1	0.394346	2.78441e-25				SNRPD2P1	0.94794	4.86709e-09										SSTR2	0.738431	2.53991e-10
												OFD1	0.484059	2.86014e-25				SOD1P3	1.04316	4.94044e-09										RPS12P23	0.997245	2.55055e-10
												HSPA4L	0.552931	3.55291e-25				TBCAP1	0.816122	5.02738e-09										UBA52P7	0.858761	2.61091e-10
												SPTBN1	0.613429	3.90434e-25				MLF1	0.939562	5.09607e-09										SRSF3	0.795375	2.84502e-10
												MSH3	0.672634	4.19101e-25				RP3-486I3.4	0.527938	5.37362e-09										RP11-734J24.1	0.869001	2.85012e-10
												TDRP	0.405643	4.26822e-25				ACTG1P14	1.04652	5.38405e-09										CCT7	0.884627	2.96194e-10
												AFDN	0.658634	4.59612e-25				PSMD4	0.873687	5.43437e-09										ACTA2	0.88529	3.97298e-10
												RNF32	0.482706	7.4882e-25				ATP6AP2	0.413572	5.5909e-09										FBL	0.929478	4.85079e-10
												CARS	0.577069	8.0277e-25				TNRC6A	0.499975	5.73704e-09										UBR5	0.933517	4.8555e-10
												CD38	0.426164	8.10383e-25				TCEB2	0.303467	6.10163e-09										RBBP7	0.81739	6.10742e-10
												SCAMP4	0.382807	9.32318e-25				NUTF2	0.888818	6.16709e-09										ARID1A	0.956008	6.12097e-10
												AC009948.7	0.342557	9.6703e-25				SMARCC2	0.538131	6.57486e-09										FAM60CP	0.833606	6.83033e-10
												TBC1D8	0.477553	1.10884e-24				NONO	0.465241	7.23718e-09										HMGB1P9	0.892941	7.26538e-10
												PCNX4	0.490478	1.23784e-24				SLTM	0.359521	7.75091e-09										RP11-92K2.2	0.911767	7.70981e-10
												PFDN6	0.466134	1.33621e-24				SUDS3	0.385236	7.88558e-09										CTCF	0.9897	7.76316e-10
												MFSD6	0.630061	1.43015e-24				RAB11B	0.613406	8.46456e-09										RRS1	0.928157	8.32907e-10
												ABCA5	0.550198	1.79155e-24				GTF2F1	0.61407	8.50817e-09										OLA1P1	0.818193	9.11085e-10
												CCDC24	0.486406	2.03466e-24				KIF3B	0.776866	9.15486e-09										NACA3P	0.924693	9.50821e-10
												C5orf15	0.559638	2.26721e-24				SEC61B	0.54565	9.29147e-09										CTD-2576F9.1	0.665799	9.71862e-10
												MAP4K4	0.601692	2.67866e-24				NDUFS3	0.724933	9.45387e-09										ODF2	1.00498	1.23135e-09
												DPY30	0.450411	5.58223e-24				C7orf57	0.874006	9.77369e-09										ACTG1	0.615719	1.54974e-09
												SORBS2	0.54486	5.77342e-24				DNAJC10	0.294794	9.87949e-09										BUB1	0.646974	1.63702e-09
												CAP2	0.517599	5.88551e-24				CHMP4B	0.301605	1.00783e-08										RBM8B	1.04135	1.68717e-09
												NBEA	0.619908	6.37464e-24				EFCAB10	0.891638	1.09153e-08										NARS	0.831208	1.76026e-09
												CEP41	0.479642	7.06677e-24				UBE2N	0.91893	1.10332e-08										RPS3AP30	0.679733	1.79239e-09
												CLIP1	0.625741	7.37349e-24				ROCK1	0.750606	1.11944e-08										AC006033.22	0.812915	1.79726e-09
												CIR1	0.665371	8.34283e-24				RPL34P33	0.858595	1.12082e-08										UBA52P5	0.909619	1.90906e-09
												ST3GAL6	0.540409	1.03614e-23				GCLM	0.781296	1.14061e-08										MORF4L1P1	0.930464	2.83537e-09
												PFN2	0.440599	1.35153e-23				SLC30A9	0.647719	1.15553e-08										BZW2	0.947047	3.13774e-09
												FAM21A	0.535278	1.42997e-23				SHFM1P1	0.933548	1.16284e-08										RP11-102M11.1	0.861071	3.46357e-09
												HMGN3	0.595692	1.59469e-23				H2AFJ	0.636293	1.20409e-08										MYBBP1A	0.877258	3.57108e-09
												SSB	0.600107	1.90423e-23				OSBPL1A	0.757425	1.22049e-08										ACTG1P14	0.828502	3.65307e-09
												CYB561	0.600099	2.00474e-23				LUC7L2	0.361309	1.24738e-08										RPS3AP22	0.775458	3.66178e-09
												DUOX1	0.535763	2.01555e-23				PBRM1	0.702561	1.45343e-08										RP11-734C14.2	0.733053	3.82954e-09
												KANSL1L	0.583121	2.20379e-23				B3GNT2	0.775963	1.46312e-08										RP11-64K7.1	0.612061	4.64471e-09
												TEAD1	0.607219	2.21349e-23				NAP1L4P1	0.869664	1.46444e-08										PKM	0.784673	4.87894e-09
												DNAJC10	0.559405	2.33048e-23				ENKUR	1.07644	1.51372e-08										CORO1C	0.909089	4.92604e-09
												CRIP1P4	0.434891	2.58507e-23				SSRP1	0.413447	1.62408e-08										HNRNPA3P6	0.978551	5.03904e-09
												FBXW9	0.430224	3.66925e-23				NDUFB11	0.473111	1.65343e-08										RP4-775C13.1	0.7494	5.43204e-09
												TTLL5	0.370963	3.97257e-23				SMS	0.85397	1.77223e-08										ANP32BP1	0.8327	5.454e-09
												MIPEP	0.361226	4.09867e-23				PPM1A	0.766638	1.89187e-08										PSMA7	0.709215	5.47085e-09
												ENOSF1	0.590339	5.18474e-23				CD2AP	0.310338	1.9275e-08										EIF3FP3	0.870821	5.66033e-09
												SMPD2	0.374667	5.27742e-23				TXNRD1	0.80475	2.02669e-08										RPS4XP6	0.787614	6.19881e-09
												C14orf79	0.465603	9.3274e-23				FAM177A1	0.457162	2.1132e-08										HSPD1P5	0.69966	6.31636e-09
												ITGB8	0.645933	9.63241e-23				ZFAND5	0.383911	2.13518e-08										RP11-444J21.2	0.764696	6.68546e-09
												RHPN1	0.460198	1.02381e-22				ABCC5	0.376154	2.15398e-08										RBM39	0.517593	7.58783e-09
												PCSK5	0.408249	1.10948e-22				ATP6V1F	0.704453	2.19213e-08										MSH6	0.887261	7.84263e-09
												ARL6	0.366637	1.15333e-22				U2SURP	0.387099	2.19758e-08										RPL4P1	0.824401	7.92659e-09
												CFDP1	0.473992	1.16481e-22				CCT5	0.760369	2.22024e-08										LAMB1	1.16492	8.43867e-09
												PTPRN2	0.450827	1.19288e-22				CBX1	0.896751	2.41733e-08										RP11-229M1.2	0.785579	1.08537e-08
												INHBB	0.455318	1.30857e-22				DYNC1LI2	0.307022	2.44468e-08										HNRNPA2B1	0.5707	1.13338e-08
												CHST6	0.455262	1.49314e-22				PRDX2	0.37675	2.46166e-08										MTRNR2L6	0.905226	1.15136e-08
												USP2	0.377074	1.72917e-22				TOMM70	0.954896	2.60456e-08										RP4-580O19.2	0.573026	1.227e-08
												TPPP	0.280748	1.73408e-22				TRIP12	0.366487	2.69069e-08										DNAJA2	0.903298	1.424e-08
												TSPAN6	0.59932	1.78715e-22				CTBP1	0.842691	2.74599e-08										PRC1	0.832335	1.46396e-08
												MARCKS	0.579254	2.00934e-22				CEP83	0.858106	2.7873e-08										CDC34	0.918902	1.55067e-08
												PGM2L1	0.590249	2.33512e-22				IFT20	0.801139	2.79368e-08										EIF3B	0.925004	1.74192e-08
												ZNF396	0.363799	3.39041e-22				CCNL2	0.414132	2.81366e-08										KIF23	0.746856	1.83572e-08
												KRT23	0.383431	3.58403e-22				RP11-164N20.2	0.833324	2.83115e-08										RPS15AP12	0.812567	1.89492e-08
												MLPH	0.449727	3.89714e-22				SYNCRIP	0.275886	3.30243e-08										CYCSP24	0.61148	1.91694e-08
												HECTD1	0.512317	4.60316e-22				SNRPB	0.692532	3.33544e-08										RP11-571F15.3	0.940405	2.01937e-08
												ATF7IP2	0.484402	5.85855e-22				RPL19P14	0.877978	3.59636e-08										MYLPF	0.766773	2.04171e-08
												COQ4	0.505408	9.0449e-22				CCNL1	0.258461	3.7793e-08										RPS27A	0.476687	2.23961e-08
												CENPBD1P1	0.374364	1.02687e-21				SNW1	0.612171	3.7952e-08										EIF3EP1	0.807312	2.36681e-08
												GCLC	0.557291	1.17091e-21				NARS	0.354797	3.80387e-08										EIF2S1	0.75385	2.48767e-08
												ARMC9	0.437287	1.29242e-21				PSMD11	0.732562	3.99589e-08										RP5-837J1.1	0.662827	2.69404e-08
												SYTL2	0.305052	1.50557e-21				CCDC127	0.965289	4.18333e-08										RP11-439L8.2	0.592458	2.93531e-08
												CCDC57	0.444942	1.7828e-21				NDUFA10	0.379148	4.2693e-08										PSMC1P1	0.884675	3.83727e-08
												KDM1B	0.445065	2.11863e-21				VAPB	0.765807	4.46052e-08										RP11-339A7.1	0.667617	4.41821e-08
												PLA2G16	0.34723	3.33079e-21				ZNF608	0.504609	4.48651e-08										GS1-309P15.4	0.639139	4.72117e-08
												IRX3	0.590717	4.15269e-21				PAK1	0.518317	4.91361e-08										RPL37AP1	0.671085	4.92845e-08
												RAB11FIP1	0.544913	6.14007e-21				TMOD2	1.02523	5.04702e-08										IRF2BPL	0.770455	5.28008e-08
												KIF3B	0.330159	6.30204e-21				SMC3	0.616992	5.41153e-08										EIF1P5	0.875579	6.01705e-08
												LGALS3	0.505779	6.38905e-21				DNAJC9	0.869175	5.7609e-08										EIF5A	0.846772	6.14835e-08
												MALAT1	0.347534	6.9223e-21				TXNL1	0.609361	5.76755e-08										EIF3F	0.760683	7.90859e-08
												UACA	0.643241	7.3071e-21				GDI1	0.893939	6.04632e-08										RPL5P17	0.813622	8.05078e-08
												PTRH1	0.420884	9.52425e-21				MAT2B	0.753249	6.05154e-08										RP11-444B24.2	0.583401	8.76458e-08
												GPX4	0.600967	1.00508e-20				UBAP2L	0.84715	6.54409e-08										TCEA1P2	0.900805	1.14948e-07
												CEP97	0.387156	1.01403e-20				PAF1	0.744941	6.55598e-08										CARS	0.945783	1.15222e-07
												ELK3	0.392767	1.51976e-20				RIOK3	0.453353	6.62291e-08										TCERG1	0.877093	1.21834e-07
												ERBB4	0.516611	1.79397e-20				RP11-92K2.2	0.453482	6.73961e-08										PPIAP9	0.731211	1.27443e-07
												SUN1	0.542224	2.04866e-20				ODF2	0.929257	6.76596e-08										RP11-405L18.4	0.77414	1.30662e-07
												WLS	0.439751	2.65474e-20				TM9SF2	0.346766	6.86097e-08										RPL12P31	0.624245	1.31652e-07
												REV3L	0.676919	3.05226e-20				PSMA1	0.799475	7.06432e-08										PIM1	1.02482	1.33408e-07
												RASGEF1B	0.394478	3.17509e-20				DDX42	0.303226	7.97578e-08										LMNB1	0.805968	1.42775e-07
												KIF2A	0.437479	3.65701e-20				FXR1	0.283797	8.11511e-08										PHB	0.848811	1.53979e-07
												MED25	0.43727	7.6825e-20				PUF60	0.805794	9.00798e-08										MORF4	0.682351	1.66704e-07
												LRRC27	0.345235	8.67231e-20				DYNLRB1	0.442541	9.22848e-08										SRRM2	0.608922	1.6952e-07
												HMGXB3	0.325024	9.91607e-20				CACYBP	0.718943	9.49345e-08										HMGB1P26	0.659611	1.74764e-07
												TBCA	0.454418	1.34956e-19				EIF1B	0.703512	9.62325e-08										GAB1	0.715053	1.83446e-07
												MEAF6	0.329975	1.38608e-19				RPS23P7	0.913228	9.69171e-08										SETSIP	0.662768	1.83839e-07
												PDLIM4	0.417898	1.55369e-19				ZC3H14	0.457665	1.02711e-07										RPS23P8	0.727796	1.96349e-07
												COBL	0.471077	1.57814e-19				PRRC2B	0.468798	1.05784e-07										USMG5P1	0.753554	1.99982e-07
												EVI5	0.537078	1.67366e-19				STAU2	0.720172	1.4051e-07										HSPD1P4	0.713707	2.02889e-07
												GOLGB1	0.508026	1.72126e-19				ANP32E	0.649171	1.44692e-07										MRPL15	0.866538	2.30348e-07
												DUSP14	0.283561	2.74523e-19				NDUFS4	0.622577	1.51271e-07										LARS	0.749771	2.67819e-07
												EFCAB11	0.338206	2.8249e-19				RAN	0.43608	1.57556e-07										RPL17P20	0.614075	2.79765e-07
												ANKRD54	0.344102	4.32292e-19				DYNC1I2	0.431994	1.58337e-07										EEF1A1P3	0.67392	2.91291e-07
												TP53BP1	0.467476	4.76657e-19				RPL24P7	0.846879	1.60423e-07										RPL13AP2	0.726836	3.16156e-07
												AKAP6	0.314363	6.19228e-19				ARHGEF12	0.430033	1.61766e-07										SNRPD3	0.654664	3.22122e-07
												ACADM	0.554292	6.67084e-19				RNF20	0.699265	1.64847e-07										HNRNPCP7	0.614757	3.23926e-07
												S100A11	0.534463	6.77226e-19				KRCC1	0.435223	1.68996e-07										PELP1	0.840963	3.60928e-07
												SCCPDH	0.448249	7.4141e-19				RPL23AP76	0.921544	1.74891e-07										TRA2B	0.789902	3.95337e-07
												ETNK1	0.492266	8.00696e-19				RPS17P13	1.13042	1.80437e-07										RP11-478C6.4	0.762595	4.13992e-07
												UNC119B	0.300735	8.47592e-19				PPP2R2B	1.03961	1.8572e-07										SOX2	0.617338	4.59584e-07
												MARCH6	0.536222	9.53134e-19				RP11-778D9.4	0.455369	1.92003e-07										RP11-298C3.2	0.698348	4.91028e-07
												CGN	0.514457	1.1296e-18				SAFB	0.659639	1.93492e-07										RP11-267J23.1	0.706345	5.3122e-07
												YWHAE	0.511591	1.17078e-18				PPP3R1	0.906533	1.95327e-07										RP11-558O12.1	0.788159	5.38739e-07
												HDGF	0.482505	1.27653e-18				RPL19P16	0.821072	2.21296e-07										PSMC1	0.754689	5.67359e-07
												TMEM173	0.511946	1.29788e-18				RP11-144L1.8	1.13987	2.34468e-07										RPL23P10	0.617122	6.07021e-07
												RPP38	0.513575	1.46177e-18				CTD-2287O16.1	0.29756	2.44445e-07										EIF4BP7	0.664855	6.08896e-07
												TMEM234	0.317504	1.46459e-18				FNBP1L	0.253912	2.67437e-07										CCT8P1	0.758889	6.28745e-07
												IPO11	0.345707	2.17632e-18				FAM81B	0.969927	2.70334e-07										RP11-392P7.1	0.738514	6.33646e-07
												FAM206A	0.447163	2.20852e-18				YME1L1	0.383554	2.84142e-07										FKBP1C	0.826215	6.60103e-07
												SPATA7	0.390613	3.1258e-18				WDR33	0.539331	2.99675e-07										AC007016.3	0.653592	7.02353e-07
												PHIP	0.518261	3.505e-18				SNRPF	0.59097	3.0749e-07										AC006461.2	0.719077	7.72379e-07
												VRK3	0.482814	3.53776e-18				UBE3A	0.421476	3.09846e-07										MYEF2	0.869152	9.57297e-07
												SLC38A6	0.335743	3.8339e-18				RPS8P4	0.82644	3.10095e-07										ENO3	0.856529	9.77938e-07
												RHOU	0.462651	4.05752e-18				RPS3AP26	0.873699	3.24909e-07										PABPC4	0.640507	1.0278e-06
												LRRFIP1	0.390199	4.10923e-18				ANP32A	0.399141	3.30979e-07										CTD-2061E19.1	0.673267	1.08824e-06
												BBS4	0.390871	4.75464e-18				RAB11A	0.610545	3.46482e-07										EIF3I	0.823448	1.17125e-06
												SOAT1	0.37128	5.29285e-18				BLOC1S1	0.669991	3.4778e-07										KLF9	0.892538	1.22092e-06
												CDC14A	0.392542	5.50926e-18				AC092798.2	0.866903	3.51964e-07										EIF4G2	0.626073	1.28337e-06
												BBS5	0.456812	6.15329e-18				RP5-1097F14.1	0.82471	3.65882e-07										RP11-570P14.1	0.778329	1.32408e-06
												SERPINB1	0.40663	6.15475e-18				EIF3I	0.620217	3.74799e-07										SNRPF	0.814141	1.40635e-06
												WBSCR22	0.517129	8.05409e-18				ARL6IP1	0.578599	3.7703e-07										FAM60A	0.868489	1.4428e-06
												SAMHD1	0.455207	9.65585e-18				ETFA	0.62784	3.78836e-07										RP1-159M24.1	0.721957	1.45265e-06
												SLC22A23	0.323939	1.01684e-17				ZBTB38	0.483837	3.89779e-07										RP13-93L13.2	0.685118	1.54294e-06
												TUBGCP2	0.362296	1.05159e-17				DDRGK1	0.495863	3.90536e-07										RP11-459A10.1	0.748858	1.67682e-06
												CEP112	0.522154	1.13041e-17				NAPG	0.759679	3.9057e-07										DROSHA	0.841762	1.71739e-06
												CHST9	0.540344	1.24358e-17				CYC1	0.615232	4.26151e-07										GTF2F1	0.777181	1.73498e-06
												FAIM	0.4591	1.3895e-17				RABEP1	0.668814	4.82207e-07										EIF3KP1	0.728639	1.89919e-06
												SMYD2	0.409383	1.47631e-17				ILF2	0.624513	4.93146e-07										RPL35AP21	0.667357	1.97064e-06
												ACYP1	0.334866	1.52604e-17				NDUFV1	0.262942	4.95367e-07										EEF1DP2	0.64616	2.13167e-06
												SLC25A29	0.52136	1.9312e-17				RP11-941H19.2	0.911005	4.99665e-07										HMGB1P6	0.784141	2.35357e-06
												MRNIP	0.378245	1.93743e-17				RPL17P34	0.935162	5.10967e-07										AC097713.5	0.676825	2.35853e-06
												RHPN2	0.314747	2.46663e-17				RPL7AP30	0.520164	5.15572e-07										NMT1	0.855608	2.43708e-06
												MACC1	0.7063	2.48666e-17				TMPO	0.422782	5.24008e-07										AC104843.4	0.542682	2.45234e-06
												RCAN3	0.411932	2.58637e-17				CCT7	0.592832	5.26541e-07										RP5-827C21.1	0.724075	2.4933e-06
												SMIM19	0.574258	2.61627e-17				LCORL	0.856835	5.38903e-07										SF3A3	0.827644	2.61e-06
												CCDC82	0.465348	2.65132e-17				HMGB1P5	0.683736	5.69642e-07										HMGB1	0.420096	2.63028e-06
												BDH1	0.429843	2.69551e-17				SLC4A4	0.784527	5.76245e-07										PBRM1	0.737047	2.6506e-06
												IFT80	0.362513	2.83037e-17				TRAPPC4	0.880401	5.91221e-07										WDR74	0.745282	2.77801e-06
												RP11-64D22.1	0.390638	2.97061e-17				SUB1	0.57762	6.01234e-07										SMC2	1.03768	2.81703e-06
												GBP6	0.330944	3.05188e-17				CHUK	0.94421	6.28763e-07										UBE2K	0.844048	3.43668e-06
												ANAPC4	0.342054	3.08626e-17				RP5-827C21.1	0.492444	6.53373e-07										PABPC1P4	0.759089	3.64708e-06
												C9orf72	0.351301	4.26169e-17				RABGAP1L	0.546741	6.77568e-07										YWHAH	0.795013	3.83845e-06
												ZC3H6	0.510235	5.68186e-17				AC006445.6	1.01819	6.95314e-07										GAPDHP1	0.648864	5.05778e-06
												ZNF688	0.334509	9.50828e-17				HNRNPCP2	0.592219	6.98255e-07										RP11-644F5.15	0.708612	5.06014e-06
												ABI2	0.501182	9.62637e-17				ACO2	0.743493	7.1863e-07										STIP1	0.737062	5.21982e-06
												IFT122	0.44303	1.06258e-16				ARF1	0.466405	7.484e-07										TLE4	0.822356	5.78129e-06
												HMGN5	0.364944	1.25001e-16				LUC7L	0.59899	7.57023e-07										RP3-486D24.1	0.664804	5.96362e-06
												PTPRF	0.586736	1.6452e-16				DHX9	0.567898	7.77016e-07										TCEB2P2	0.731725	6.83902e-06
												ZNF606	0.426029	1.94108e-16				WTAP	0.409695	8.11543e-07										DNAJC7	0.824438	7.71897e-06
												PLEKHS1	0.462518	2.03131e-16				PHAX	0.55097	9.18018e-07										RPL17P37	0.684183	8.00305e-06
												SPPL2B	0.423808	2.5365e-16				SRGAP1	0.773602	9.40079e-07										SRRT	0.905867	8.0521e-06
												SLC34A2	0.388996	2.91535e-16				RPL26L1	0.653549	9.56921e-07										RP11-864G5.1	0.740324	8.68701e-06
												NELFE	0.399423	4.64256e-16				FAM104A	0.867097	9.70207e-07										TMEM57	0.864719	9.60017e-06
												LIMS1	0.514571	5.20194e-16				GTF2A2	0.650418	1.08551e-06										UBAP2L	0.817773	1.06255e-05
												MUC16	0.494018	5.37688e-16				C1QBP	0.328208	1.21361e-06										DNAJA1P3	0.616609	1.13048e-05
												TXNRD1	0.359637	5.87878e-16				OLA1	0.693059	1.30473e-06										TOP1	0.752291	1.14154e-05
												CENPF	0.55377	5.91067e-16				AZIN1	0.623319	1.38948e-06										SUGT1	0.708851	1.17532e-05
												FXYD3	0.484358	5.97926e-16				IRF2	0.472827	1.3997e-06										WDR12	0.830803	1.21892e-05
												MID1IP1	0.341558	7.34749e-16				RPL22L1	0.687025	1.41093e-06										FAF1	0.707898	1.32557e-05
												APOD	0.402677	8.16639e-16				HNRNPH3	0.251827	1.41736e-06										AFDN	0.818108	2.08047e-05
												AHSA1	0.53207	9.91824e-16				RP11-1042B17.1	0.794024	1.43344e-06										HNRNPA1L2	0.664795	2.26164e-05
												CHMP2A	0.340492	1.05525e-15				ZNF106	0.355008	1.44366e-06										RP11-567G24.1	0.548479	2.35237e-05
												LPAR3	0.486393	1.17656e-15				SBNO1	0.338413	1.53417e-06										HMGB1P31	0.604919	2.48186e-05
												APOO	0.329603	1.47735e-15				SUCO	0.692007	1.55972e-06										MPP6	0.706059	2.48201e-05
												DTX3	0.273779	1.5688e-15				ARPC5L	0.580681	1.58524e-06										PPID	0.791318	2.65431e-05
												PPP4R3B	0.465992	1.86167e-15				RAB7A	0.643576	1.60938e-06										RP3-337H4.6	0.6402	2.69797e-05
												TULP3	0.374581	2.25732e-15				PPP2R2A	0.616942	1.63251e-06										DHX15	0.784842	2.73343e-05
												TMEM68	0.252673	2.45406e-15				STMN1	1.00293	1.67692e-06										ROCK2	0.642284	2.85331e-05
												GATS	0.343396	2.71268e-15				AZI2	0.695892	1.75582e-06										TXNRD1	0.730184	3.06243e-05
												TCEAL3	0.444243	2.94634e-15				EPN2	0.336849	1.84698e-06										RPL7AP30	0.683984	3.15691e-05
												IGF2BP2	0.488869	3.04598e-15				BIRC6	0.456134	1.89284e-06										YBX1P2	0.815373	3.29462e-05
												DIXDC1	0.412409	3.5108e-15				PDE4D	0.810229	2.0488e-06										RP11-220D10.1	0.75978	3.55575e-05
												DCBLD2	0.390366	3.5496e-15				VPS35	0.439976	2.11905e-06										HSPE1	0.679678	3.61032e-05
												SMAP2	0.263145	3.8611e-15				FUT8	0.784769	2.1388e-06										RPL12P8	0.629223	3.65057e-05
												AHSA2	0.475432	4.09306e-15				PPP4R3B	0.538743	2.19789e-06										SUZ12	0.770582	3.77576e-05
												CCDC171	0.600234	4.15226e-15				UBE2Q1	0.728392	2.2481e-06										CTNNA1	0.636797	4.42423e-05
												WHRN	0.312557	4.30092e-15				SNX3	0.40778	2.32095e-06										YTHDC1	0.577573	4.54803e-05
												IRAK1BP1	0.322615	4.35586e-15				S100A13	0.442629	2.35978e-06										C14orf166	0.68735	4.94092e-05
												LAP3	0.401323	4.45572e-15				PURB	0.651402	2.50365e-06										MANF	0.733917	5.15463e-05
												P4HA1	0.387813	6.19086e-15				CMPK1	0.274729	2.55128e-06										MDK	0.608387	5.26503e-05
												PRDX1	0.434456	6.60126e-15				PPP3CB	0.763946	2.56351e-06										PSMD11	0.780807	5.34965e-05
												CERS6	0.378351	7.07389e-15				C6orf89	0.675905	2.63768e-06										UTP3	0.723084	5.80882e-05
												TMBIM6	0.41144	7.98879e-15				SPAG9	0.765533	2.69526e-06										AHSA1	0.76069	5.90709e-05
												IFT52	0.488155	8.4274e-15				AFTPH	0.424157	2.80913e-06										CACYBP	0.798222	5.92236e-05
												SECISBP2L	0.44778	1.04152e-14				TCEA1	0.463781	3.0014e-06										ZNF106	0.600868	5.93643e-05
												HN1L	0.411897	1.11829e-14				OSBPL9	0.631193	3.17235e-06										TPT1P6	0.63736	6.03039e-05
												GBP3	0.444778	1.3762e-14				ARHGAP5	0.406057	3.22581e-06										PPP2R5D	0.722443	6.10868e-05
												SPATS2L	0.478835	1.5008e-14				CTR9	0.55131	3.38372e-06										RP11-555K12.1	0.53445	6.29381e-05
												TMEM59	0.486281	1.6331e-14				RPL10AP2	0.299469	3.62513e-06										SRSF1	0.743209	6.50435e-05
												CHORDC1	0.510008	1.70207e-14				TIMM8B	0.532438	4.65968e-06										MRPL52	0.74979	6.54165e-05
												SLC25A36	0.581228	2.16215e-14				MDH2	0.344411	4.66966e-06										PNN	0.322897	6.90502e-05
												CLIC6	0.412129	2.97844e-14				EBNA1BP2	0.548528	4.68267e-06										AARS	0.700205	7.07678e-05
												MYH10	0.480512	3.30446e-14				RNF214	0.783455	4.73844e-06										QKI	0.735817	7.18547e-05
												SESTD1	0.441992	3.44992e-14				RALA	0.728688	4.78593e-06										PGP	0.749422	8.56174e-05
												ATP9A	0.450031	3.65943e-14				CHTOP	0.61246	4.85976e-06										RPS15P5	0.698889	8.65421e-05
												CHMP5	0.440744	3.82173e-14				UBE2D3	0.260007	4.8621e-06										RPS6P16	0.624114	8.85913e-05
												HIST1H1C	0.339933	3.85865e-14				CWC15	0.317642	4.92729e-06										STIP1P3	0.528376	9.20502e-05
												GALC	0.314307	3.90826e-14				RPL27AP5	0.781749	4.99751e-06										RP11-312J18.5	0.617692	9.33565e-05
												PGRMC1	0.475026	4.06926e-14				SUMO1	0.496511	5.17592e-06										GARS	0.709249	9.84214e-05
												NEK4	0.317175	4.20101e-14				NDUFS1	0.432598	5.19938e-06										RPS19	0.395938	9.87748e-05
												CEP78	0.600161	4.60627e-14				TIPRL	0.689787	5.41636e-06										RBM8A	0.771085	9.98914e-05
												CCDC28A	0.33694	4.99276e-14				DNAJC7	0.661386	5.52149e-06										TNRC6A	0.744132	0.000100567
												OTUD1	0.33788	5.10199e-14				DICER1	0.479793	5.60224e-06										RP11-522B15.1	0.635253	0.000108088
												DHX57	0.424695	5.51993e-14				SH3GLB1	0.261418	5.67317e-06										RP3-423B22.5	0.723414	0.000110038
												SOD1	0.457882	5.62949e-14				RP11-483K5.2	0.908758	5.81078e-06										EIF4A1P10	0.537484	0.000121817
												SMIM14	0.499322	7.52153e-14				SPA17	0.891792	5.81135e-06										TIMELESS	0.655901	0.000125905
												EPB41L4B	0.382873	8.57703e-14				CUX1	0.374356	6.04027e-06										CNBP	0.555474	0.000130776
												KB-1562D12.1	0.475707	8.75543e-14				PGRMC1	0.377493	6.4808e-06										ABCF2	0.899162	0.000140471
												AGTRAP	0.315816	8.96878e-14				ZBTB7A	0.261856	6.61884e-06										PSMD12	0.782027	0.000153427
												SGMS2	0.515086	1.06684e-13				RPL26P30	0.845406	6.77268e-06										ENO1	0.384487	0.000154162
												HNRNPF	0.332738	1.07443e-13				CDC37	0.299767	6.97662e-06										YWHAQ	0.64952	0.0001603
												TRMT1L	0.431349	1.12474e-13				MANF	0.642607	7.04101e-06										RPS19P7	0.661215	0.00017359
												UBL3	0.271193	1.22384e-13				CUL1	0.717102	7.27264e-06										RP11-829H16.2	0.65932	0.000181029
												IL20RA	0.440567	1.22389e-13				ZCCHC7	0.69039	7.47004e-06										UTP11	0.742409	0.000188465
												ZNF664	0.398534	1.42147e-13				PDCD5	0.492692	7.78678e-06										PTMA	0.378765	0.00019064
												GLIPR1L2	0.331679	1.52168e-13				CEP290	0.47689	8.0466e-06										BEX3	0.682399	0.000193257
												FAM104B	0.378056	1.62791e-13				CNIH1	0.521172	8.61954e-06										ATP5B	0.506092	0.000196266
												TMEM14B	0.37522	1.75146e-13				CAMTA1	0.463797	8.62659e-06										ASNS	0.77401	0.000219985
												WDR13	0.451108	1.89881e-13				BRD2	0.253183	8.74439e-06										RPL27AP	0.684158	0.000220475
												CBY1	0.348283	2.44667e-13				RP11-366M4.17	0.883374	8.80697e-06										ALYREF	0.706342	0.000221857
												SCO2	0.25892	2.51416e-13				DDX3X	0.444586	8.96254e-06										NUTF2	0.699793	0.000233283
												CDC16	0.342255	2.53631e-13				APC	0.897075	1.00328e-05										RDX	0.804495	0.000248206
												RP11-806O11.1	0.336089	2.56172e-13				PTEN	0.411028	1.00778e-05										PSMB5	0.75601	0.000294746
												FAM13A	0.404017	2.66076e-13				XRN2	0.399139	1.01762e-05										SNW1	0.776467	0.000295999
												TMC4	0.369797	3.82016e-13				AKIRIN1	0.66441	1.03209e-05										CTC-479C5.11	0.687439	0.000306095
												CERS4	0.37514	3.87354e-13				CCDC66	0.7141	1.04991e-05										RP11-307I14.2	0.565946	0.000312647
												HSPA1A	0.524172	4.94509e-13				AHSA1	0.668046	1.07336e-05										PTGES3P1	0.772069	0.00033288
												ARHGEF38	0.374044	5.24601e-13				CDC5L	0.635478	1.09662e-05										PSIP1	0.716012	0.000341696
												BTC	0.427545	6.11187e-13				THRAP3	0.262964	1.09717e-05										RPL18	0.277044	0.000350212
												UCP2	0.386851	6.15944e-13				AHCYL1	0.441956	1.12252e-05										SYNCRIP	0.653713	0.000427045
												PPP1R15A	0.389051	6.97507e-13				EIF5A	0.349106	1.14754e-05										IPO5	0.679887	0.000444993
												COX17	0.30431	7.34532e-13				SLAIN2	0.43075	1.15145e-05										SNRPEP4	0.666062	0.000457312
												WDR73	0.309024	7.53053e-13				ZMIZ1	0.782421	1.19526e-05										GMPS	0.67634	0.000500351
												RALGPS2	0.262819	7.84128e-13				RBFOX2	0.490591	1.20724e-05										EED	0.74693	0.000533081
												CASZ1	0.386806	8.20841e-13				JAK1	0.281207	1.22167e-05										RRBP1	0.594342	0.000567091
												ANXA1	0.428581	9.40367e-13				RAD21	0.283847	1.23586e-05										MLEC	0.57485	0.00056919
												CFLAR	0.44658	9.45019e-13				MTPN	0.461946	1.26193e-05										CANX	0.459319	0.000600278
												ADPRHL2	0.397475	1.2686e-12				PPP2R3C	0.803658	1.29608e-05										WNK1	0.750186	0.000602697
												SSBP3	0.374267	1.37696e-12				SLC12A2	0.302026	1.31071e-05										CALR	0.387472	0.000613644
												VAPA	0.381332	1.51932e-12				COPB2	0.401547	1.45333e-05										DDX46	0.631536	0.000628559
												SLAIN2	0.516663	1.56978e-12				HNRNPH2	0.688325	1.47014e-05										NANS	0.656985	0.000631492
												PDE4DIP	0.327089	1.89804e-12				DNAJB12	0.615889	1.49433e-05										PTMS	0.62375	0.000635768
												ST6GALNAC2	0.432432	1.89809e-12				TMEM256	0.513939	1.56999e-05										ITGB1	0.370716	0.000669759
												SUDS3	0.34892	2.1822e-12				CSPP1	0.553956	1.6347e-05										ILF2	0.744528	0.000679281
												RALB	0.362454	2.60183e-12				IFT88	0.830695	1.6408e-05										KHDRBS1	0.489084	0.000702985
												SETD2	0.50738	3.01916e-12				RBM26	0.366599	1.70579e-05										ADSS	0.514664	0.000703099
												NIN	0.512569	3.66859e-12				ACBD3	0.410488	1.73301e-05										BLMH	0.664721	0.000735224
												DYNLRB1	0.374169	3.90415e-12				PDIA3P1	0.467566	2.04489e-05										PTP4A2	0.656179	0.000769506
												VPS35	0.526916	4.2862e-12				ATE1	0.888015	2.04956e-05										POLA1	0.704674	0.000841206
												CASC4	0.350677	4.62593e-12				ETF1	0.311955	2.27914e-05										BAG6	0.790408	0.000845806
												CEP135	0.278534	4.71111e-12				PSMC4	0.802844	2.44135e-05										STRN3	0.733855	0.000846611
												ALDH3A1	0.531424	4.83323e-12				BRPF1	0.860712	2.52633e-05										HDAC1	0.745763	0.000927956
												XPNPEP3	0.361823	5.13436e-12				YBX1P2	0.654275	2.78884e-05										KIF5B	0.580146	0.00093052
												DIAPH2	0.460231	5.38281e-12				RPS19P3	0.383213	2.79853e-05										AC073063.10	0.788812	0.000958162
												DEGS2	0.373227	5.85363e-12				ARL4A	0.502925	2.81383e-05										LUC7L	0.763534	0.00102597
												PROSER3	0.378563	7.04448e-12				PIK3C2A	0.36787	2.98838e-05										PRRC2C	0.364891	0.00105905
												SLC20A2	0.305275	7.32871e-12				GPATCH8	0.52305	3.12266e-05										CTD-2186M15.1	0.639685	0.00107604
												PMM1	0.293613	7.93505e-12				PSMD2	0.553632	3.17398e-05										TCEB2P1	0.532634	0.00117277
												DSP	0.390554	8.86528e-12				CLPX	0.639322	3.19986e-05										CCT6A	0.601432	0.00123263
												F11R	0.46532	9.54115e-12				RANBP1	0.432651	3.58852e-05										XPO1	0.671319	0.00142931
												MGLL	0.335705	1.00571e-11				PSMD6	0.609925	3.68392e-05										RBM17P4	0.517335	0.00162594
												FGFR1OP	0.289045	1.11053e-11				CHMP5	0.352332	3.86449e-05										GPC4	0.639772	0.00171188
												RBM43	0.280047	1.31818e-11				CLCN3	0.37517	3.91069e-05										ARGLU1	0.412972	0.00171788
												PDCD6IP	0.377975	1.51546e-11				RPS25P9	0.841113	4.30797e-05										USP48	0.824864	0.00178874
												GFM2	0.384073	1.54199e-11				ATP6V0B	0.546025	4.81854e-05										ANP32E	0.642316	0.0018247
												GOLM1	0.363644	1.9366e-11				C14orf166	0.559799	4.96088e-05										DHX9	0.646578	0.00190974
												PXN	0.273243	2.07468e-11				ID4	0.70423	5.14173e-05										NOP14	0.788982	0.00210192
												CLDN4	0.443978	2.09425e-11				ATP6V1E1	0.577595	5.18496e-05										SRRM1	0.331952	0.00215664
												ZNF33B	0.389919	2.1278e-11				RBM5	0.297696	5.29707e-05										ZNF622	0.778652	0.00224355
												PIBF1	0.51332	2.31766e-11				RPL18AP15	0.525104	5.48796e-05										RPL37A	0.365693	0.00245879
												KIAA0556	0.289405	2.42233e-11				LONP2	0.351539	6.12523e-05										HNRNPD	0.523096	0.00260268
												MGMT	0.354394	2.6889e-11				RABAC1	0.533212	6.34212e-05										EIF3M	0.6104	0.00286139
												NBEAL1	0.262122	3.6439e-11				AKAP8L	0.736562	6.46614e-05										HNRNPCP2	0.698317	0.00296445
												SLC35A3	0.434377	3.74177e-11				VAMP2	0.611519	6.46937e-05										PTGES3	0.44936	0.00317899
												SERPINB6	0.302921	4.19032e-11				SRSF2	0.417469	7.46265e-05										RP11-333E13.2	0.681153	0.0033476
												WNK1	0.305122	6.22073e-11				CTA-351J1.1	0.900209	7.9272e-05										SRP72	0.629746	0.00354172
												ANXA4	0.431972	6.63186e-11				CBR1	0.421489	8.55898e-05										EIF4E2	0.636707	0.00356522
												LXN	0.330746	7.41722e-11				AHI1	0.697836	8.7109e-05										RAN	0.648369	0.00369037
												LINC00963	0.338061	9.26516e-11				RAB5A	0.577723	8.71329e-05										NDUFS6	0.625235	0.00369996
												PTBP3	0.300825	1.14877e-10				RPL13P6	0.747625	8.74837e-05										PCK2	0.61407	0.00382052
												INTS3	0.404532	1.48424e-10				PPL	0.353936	9.47737e-05										ELAVL1	0.728979	0.00386544
												GLYR1	0.294986	2.10147e-10				RWDD1	0.344098	9.49621e-05										AMD1	0.71054	0.00390029
												ZDHHC11B	0.378536	2.65602e-10				ACP1	0.320253	0.000113099										SUB1	0.535067	0.00391385
												NDUFAF6	0.412702	3.33223e-10				VGLL4	0.48418	0.000114975										LUZP1	0.639473	0.00427186
												GBAS	0.427648	4.35207e-10				PSME4	0.609633	0.000115458										CHD8	0.661456	0.00435259
												ROMO1	0.4236	6.04573e-10				SMDT1	0.259702	0.000116041										RP11-90H3.1	0.629411	0.00451579
												AHNAK2	0.396233	6.1506e-10				SUGT1	0.645497	0.000118083										DCUN1D5	0.703502	0.00491616
												CRNDE	0.468646	6.37676e-10				GOLPH3	0.567215	0.000122034										ASH2L	0.705992	0.00500176
												IFT20	0.346231	6.41137e-10				CETN3	0.572293	0.000124119										ZC3H11A	0.623865	0.00530514
												TP53INP1	0.409669	6.58267e-10				EIF3FP3	0.700357	0.000139943										RPL35P2	0.574129	0.00533366
												KIAA0232	0.323684	7.19044e-10				RPL30P14	0.459204	0.000141816										NSD1	0.716574	0.00540224
												UGDH	0.374954	7.80217e-10				RNF10	0.575143	0.000143067										PUM1	0.695203	0.00628777
												RAD9A	0.301594	7.81008e-10				TCEB1	0.5509	0.000143249										MBTD1	0.706271	0.0064658
												TTLL3	0.257624	9.26381e-10				PSMC2	0.694759	0.000143887										BRD4	0.700021	0.00681919
												STAM2	0.2983	9.38446e-10				GTF2H5	0.490031	0.000146422										RNF10	0.715092	0.00718733
												ZNF3	0.320319	1.02746e-09				ERGIC2	0.401945	0.000151498										AP000361.2	0.42059	0.00741648
												CAT	0.430826	1.0679e-09				RPL27AP	0.287473	0.000153717										PDCD11	0.717173	0.00758912
												ATP2C2	0.373404	1.11525e-09				ATP2C1	0.465282	0.000158511										MCM3	0.651164	0.00804153
												SPG20	0.416444	1.34524e-09				HDAC2	0.317462	0.000169589										RANBP1	0.641929	0.00851492
												MAP7	0.451506	1.38409e-09				ZMAT2	0.32777	0.000176843										LGALS1	0.705285	0.00897039
												C6orf132	0.304728	1.39068e-09				SAP18	0.35219	0.000192271										MYO10	0.662253	0.00909594
												TMEM131	0.372746	1.43291e-09				NDUFS8	0.320099	0.000193948										BASP1	0.658344	0.0091605
												KIAA0753	0.31222	1.46794e-09				ZNF148	0.442658	0.000195159										YEATS4	0.654792	0.00918449
												TACC2	0.428441	1.70747e-09				TALDO1	0.313439	0.000195531										GGNBP2	0.649465	0.00968847
												DHX40	0.368617	1.87295e-09				HMGB2	0.608107	0.000201734										THRAP3	0.31036	0.00993105
												AP4M1	0.315514	2.17903e-09				ABCA5	0.462821	0.000204116										TBCAP1	0.519332	0.0108505
												CAPN2	0.43933	2.29978e-09				RPL18P13	0.769579	0.000206459										UBC	0.364757	0.011109
												WDR92	0.335152	2.63858e-09				SUPT16HP1	0.845695	0.00021548										ACTL6A	0.637881	0.0113132
												SCPEP1	0.448181	2.68558e-09				HELZ	0.577895	0.000216795										PPIG	0.53371	0.0118236
												SATB1	0.332308	3.39935e-09				RPS27AP2	0.893559	0.000218545										RP11-313M3.1	0.489807	0.0119881
												DNAAF2	0.309785	3.80399e-09				CCDC34	0.698655	0.000223653										XRN2	0.56974	0.0122944
												ALDH1L1	0.309591	4.13181e-09				RPL24P4	0.254994	0.000239911										SMNDC1	0.632697	0.0124878
												SIX4	0.312726	4.37709e-09				MYO5A	0.881371	0.000243192										ATF4P3	0.577174	0.0128817
												RIMKLB	0.319527	6.14986e-09				HSPD1P1	0.819549	0.000243287										LYAR	0.617988	0.0131781
												BNIP3	0.371796	8.2491e-09				PSMC6	0.354046	0.00024403										COX5A	0.325579	0.0137239
												GALNT3	0.398032	1.0695e-08				SHOC2	0.365973	0.00025575										DNMT3A	0.703535	0.0151344
												BCAS3	0.277642	1.18938e-08				OSBPL8	0.432973	0.000265174										AC009948.7	0.678218	0.0159356
												ECHDC2	0.36314	1.26968e-08				NPM1P4	0.628188	0.000284214										KLF4	0.640196	0.0167074
												STYXL1	0.328163	1.65306e-08				YWHAQ	0.498722	0.000370381										BMS1	0.631461	0.0175144
												HIPK3	0.357528	1.66538e-08				DHX36	0.304851	0.000379249										PHF23	0.640893	0.0176669
												MSI2	0.343934	1.67996e-08				CELF1	0.296494	0.000393384										TCF20	0.613197	0.0185272
												DGKH	0.403015	2.13852e-08				TTC25	0.766625	0.000429567										DNAJA1	0.334532	0.0192633
												GCLM	0.289626	2.46599e-08				FIS1	0.312039	0.000429687										CDK11B	0.752324	0.0195554
												TMEM123	0.342302	2.84776e-08				DDX1	0.317889	0.000460098										MCM7	0.747987	0.0210244
												PKIB	0.380216	3.19397e-08				CTCF	0.551308	0.000464612										TARDBP	0.612915	0.0214879
												TJP3	0.277226	3.2144e-08				RBMS1	0.376674	0.000483968										CSNK2A3	0.536946	0.0224515
												USP8	0.461635	3.3448e-08				SPCS2	0.358093	0.000495711										DDX42	0.463744	0.0225309
												GLT8D1	0.264773	3.37219e-08				FAM60A	0.548555	0.000497142										RP6-218J18.2	0.55847	0.0231218
												TOMM34	0.286526	3.52662e-08				WBP4	0.407588	0.000531789										SERF2	0.315358	0.0233681
												CEP57	0.40187	3.76346e-08				LIMK2	0.257286	0.000543545										RP11-69L16.5	0.525983	0.025078
												MT-ND3	0.313974	4.35911e-08				GRIPAP1	0.745568	0.00067654										RPL3P7	0.613774	0.0270571
												NT5DC1	0.371415	4.38395e-08				CTD-2666L21.2	0.904876	0.000679667										OLA1	0.60717	0.0270739
												PAF1	0.315291	4.72175e-08				CCP110	0.444726	0.000702829										H3F3C	0.528898	0.0271526
												CEP120	0.33993	5.68665e-08				SUPT16H	0.335881	0.00073498										TXNL1	0.634672	0.0278719
												PLXNB1	0.373215	5.94465e-08				CCT4	0.27884	0.000752282										LARP1	0.52372	0.0283329
												UBN2	0.290957	6.44522e-08				CPSF2	0.641327	0.000773111										RPL13	0.257391	0.028548
												RAB31	0.323173	6.73637e-08				DLG1	0.478898	0.000824955										FLYWCH1	0.654287	0.0296852
												MTRNR2L1	0.675983	6.91815e-08				ZNF644	0.256752	0.000825794										SEPT11	0.692415	0.0298171
												LIMCH1	0.29648	7.54029e-08				POLR2G	0.638849	0.000826245										MAT2A	0.631622	0.0315727
												ZFHX3	0.314452	7.57919e-08				WDR54	0.736176	0.000833275										TOPORS	0.614816	0.0347978
												ZCWPW1	0.30558	8.52542e-08				RP5-1107A17.2	0.770857	0.00085843										RP11-40C6.2	0.472885	0.0361774
												ANKRD36	0.292893	8.8788e-08				TMSB4XP8	0.930406	0.000864544										RPL7P1	0.487879	0.0366932
												RPS6KA5	0.252178	1.02768e-07				RP11-343B5.1	0.607386	0.000981538										HNRNPCP1	0.570562	0.03785
												NAALADL2	0.351927	1.05452e-07				PDCD6	0.406571	0.00103398										RAD23B	0.504402	0.0391399
												FTH1	0.323563	1.13946e-07				EIF3G	0.321694	0.00109638										BRD1	0.678528	0.0392214
												SREK1	0.291203	1.20605e-07				SNRNP200	0.363356	0.001224										CSDE1	0.365465	0.0392499
												POLD3	0.344243	1.31322e-07				UBA52P5	0.627109	0.00132044										SART3	0.615203	0.0393255
												LYRM2	0.276597	1.40851e-07				ATIC	0.688021	0.00140688										SHFM1	0.508835	0.0415789
												OMA1	0.354576	1.497e-07				SUCLG1	0.266859	0.00154524										GNL3	0.579944	0.0417549
												ISCA2	0.260671	1.96475e-07				RP11-1O7.1	0.827507	0.00156617										CTR9	0.740705	0.0424945
												MSMO1	0.400096	2.06994e-07				NPM1P25	0.845649	0.00157423										MORF4L2	0.653816	0.0459994
												RABGAP1L	0.25813	2.49759e-07				FAM50A	0.549094	0.00157981										RBM26	0.673073	0.0461778
												NCBP3	0.29171	2.82827e-07				PKIB	0.666047	0.00167962
												MT-ND5	0.311417	2.84148e-07				IGF1R	0.262439	0.00196451
												GPBP1	0.343863	2.88069e-07				KDM5B	0.626741	0.00201483
												OTUD4	0.30347	2.90892e-07				SESN3	0.412987	0.00201998
												SPICE1	0.282619	3.0394e-07				SOD2	0.334579	0.00209812
												FAM221A	0.264641	3.39267e-07				PDCD10	0.394377	0.00223432
												KCNQ1OT1	0.457882	3.68849e-07				FBXL5	0.537168	0.00267276
												LRRCC1	0.386079	3.701e-07				ARPC1A	0.423498	0.00285417
												COA3	0.385035	4.73104e-07				SKIV2L2	0.431333	0.00324436
												EXTL2	0.287462	5.25123e-07				USP33	0.409435	0.00373215
												PPP1R7	0.260633	5.25178e-07				USP3	0.538045	0.00374605
												UTRN	0.27177	5.86814e-07				TRA2B	0.39039	0.00414078
												GADD45GIP1	0.404084	5.89337e-07				SRSF1	0.257669	0.0041468
												MDM2	0.450808	5.98275e-07				RSPH4A	0.680158	0.00428584
												TRIM56	0.336683	6.00907e-07				SLC25A4	0.587348	0.00429127
												TPR	0.298437	9.51089e-07				PSMB6	0.325292	0.00442264
												EBNA1BP2	0.280243	9.84993e-07				ARCN1	0.296232	0.0049768
												PPP4R1	0.329313	9.98147e-07				SCFD1	0.505123	0.00570613
												PIAS3	0.251796	1.00278e-06				CLUAP1	0.329511	0.00580489
												C7orf50	0.330895	1.02381e-06				TCP1	0.40352	0.00620579
												SNAPC1	0.37579	1.3633e-06				AP2M1	0.388919	0.00720125
												GFPT1	0.302235	1.38041e-06				GPI	0.307407	0.00726141
												RPS27L	0.28161	1.43648e-06				SUN1	0.25043	0.00762298
												MAGI1	0.274014	1.5679e-06				TRAF3IP1	0.47857	0.00773012
												PAPOLA	0.257439	1.60401e-06				NBEA	0.314901	0.00821062
												CLTA	0.333942	1.90079e-06				PPP1R2	0.362043	0.0084479
												ANK3	0.290834	1.97358e-06				MARCH7	0.266696	0.00865165
												WEE1	0.275283	2.97763e-06				DNAJB14	0.32784	0.00931171
												MT-ND2	0.322842	3.30051e-06				ERC1	0.436688	0.00968438
												CRIP2	0.359234	3.47289e-06				MPC1	0.481345	0.00989812
												LRRC37A4P	0.253452	4.29551e-06				CUL5	0.409444	0.0100584
												GTF2H5	0.362284	4.52105e-06				RP11-253E3.1	0.630421	0.0100593
												SDC4	0.277805	5.93322e-06				HAGH	0.545081	0.0104524
												TCEANC2	0.383081	5.94897e-06				FAM204A	0.51617	0.011182
												VDAC3	0.335371	6.43135e-06				RPL3P9	0.522878	0.0151671
												EPHX1	0.316081	7.06275e-06				CEP126	0.579009	0.0164787
												NEIL1	0.319315	7.10245e-06				PAXBP1	0.405585	0.0174368
												LRIG1	0.419748	8.18885e-06				RP11-51L5.2	0.352592	0.0182784
												TC2N	0.270371	8.42911e-06				BRD3	0.293319	0.0187616
												GNA11	0.326606	1.17212e-05				SLC39A6	0.339561	0.0197339
												EPCAM	0.322086	1.38066e-05				SLMAP	0.360477	0.0223077
												DRAM2	0.290215	1.43821e-05				SRP54	0.292925	0.0236746
												DDAH1	0.302688	1.49816e-05				CAPZA2	0.26469	0.0259008
												IQCB1	0.305243	1.52046e-05				AC007238.1	0.592672	0.0281591
												ST13	0.365817	1.70462e-05				FYTTD1	0.450706	0.0303591
												NEBL	0.30373	1.94879e-05				SF3A3	0.411898	0.0305301
												GULP1	0.352992	2.04355e-05				PCF11	0.283815	0.0328724
												GNS	0.255919	2.1855e-05				C19orf60	0.469726	0.0337046
												MNAT1	0.306392	2.54646e-05				RP1-89D4.1	0.255006	0.0394496
												MEIS2	0.318532	2.60816e-05				NPM1P28	0.770428	0.0438245
												RNF130	0.310544	3.16268e-05
												FAM177A1	0.290895	3.167e-05
												MARVELD2	0.329767	3.171e-05
												DBI	0.348798	3.33042e-05
												ERLIN2	0.372403	3.67294e-05
												LRP10	0.310112	4.82856e-05
												BBIP1	0.276856	4.87211e-05
												LMO2	0.315511	5.03226e-05
												ANKRD28	0.253871	5.27965e-05
												TPP2	0.262201	5.30533e-05
												ANAPC5	0.299001	5.66116e-05
												RP11-792A8.4	0.287699	5.80751e-05
												PALLD	0.384094	6.01288e-05
												SCIN	0.354834	6.53444e-05
												TLCD2	0.336928	7.06537e-05
												PRRG4	0.428079	7.5288e-05
												AQP4-AS1	0.435213	8.18648e-05
												WDR45B	0.387393	8.92924e-05
												ACTN1	0.273838	9.63999e-05
												PLIN5	0.351909	0.000107897
												PPP1CB	0.38449	0.000111918
												PLPP5	0.324799	0.000134617
												RPAP3	0.346741	0.000138741
												NDUFAF3	0.312316	0.000144774
												LRBA	0.273734	0.000154732
												SUGT1	0.266693	0.000157369
												CCDC18-AS1	0.282572	0.000168438
												USP10	0.396839	0.000194999
												FZD6	0.323454	0.000210827
												SHFM1	0.363115	0.000211053
												MUC4	0.358627	0.000235096
												ACOT11	0.277483	0.000250877
												C4orf3	0.252994	0.000251472
												TCHP	0.295281	0.000257098
												FAXDC2	0.313719	0.000279526
												CDH1	0.261314	0.000323336
												BBS2	0.284409	0.000349144
												LLGL2	0.344347	0.000358502
												MRPL23	0.276063	0.000370525
												NDUFAB1	0.293601	0.000422811
												PAPSS1	0.360164	0.000509648
												EXPH5	0.329416	0.00060561
												NAA38	0.263894	0.000652909
												BHLHE41	0.281975	0.000691716
												TPRG1L	0.290234	0.000697688
												XRN2	0.287	0.000813413
												WWC1	0.265189	0.000874876
												ANKRD65	0.276032	0.000881182
												RNF20	0.334693	0.00101058
												EPB41L1	0.260814	0.00107082
												RASAL2	0.390026	0.00127513
												ABCD3	0.30735	0.00132426
												MIPOL1	0.276937	0.00141627
												PIGT	0.27621	0.00150677
												FOXA1	0.268164	0.00151104
												DAZAP2	0.260243	0.0015555
												HCG18	0.308006	0.00159134
												MYO5C	0.305356	0.00164476
												CEP44	0.264767	0.00171996
												ADD3	0.289577	0.00231908
												SLC2A10	0.310888	0.00258459
												HADH	0.253682	0.00264202
												PSCA	0.318099	0.00274772
												TRIP11	0.338453	0.00289522
												HACD3	0.311423	0.00364324
												WHSC1L1	0.254068	0.00387118
												PCDH7	0.311245	0.00393345
												PPIL4	0.263701	0.00463421
												RGL2	0.320581	0.00469561
												RUNDC1	0.286616	0.00636489
												UPF3A	0.274178	0.00704084
												FSTL1	0.254193	0.00731615
												ZNF704	0.273107	0.00999045
												GNB2	0.275295	0.0109228
												ATR	0.267196	0.0119053
												NDUFA2	0.285668	0.0122384
												U47924.27	0.30285	0.0144251
												RP11-777B9.5	0.318984	0.0150068
												NEDD4L	0.331166	0.0150927
												MTRNR2L12	0.301196	0.0172127
												MICU1	0.281126	0.0183287
												SORT1	0.262019	0.0185118
												RBM41	0.366254	0.0186346
												PEAK1	0.253652	0.0253836
												RAD50	0.292791	0.0275916
												UPF3B	0.28833	0.0361354
												ARHGEF28	0.256533	0.0390948
												CES2	0.32432	0.0394382
												PSMD10	0.306263	0.0394807
												DHX32	0.291233	0.0399875
												EPB41L4A	0.29193	0.0438564
												STIM2	0.253535	0.0472898
												GLIS3	0.296139	0.0484127
