# Supplementary material for: Cell-specific expression of lung disease risk-related genes in the human small airway epithelium
Source: Respir Res. 2020 Jul 29;21:200. doi: 10.1186/s12931-020-01442-9 (PMC7389881; doi:10.1186/s12931-020-01442-9)
Supplement: Supplementary file 3 — Additional file 3. [file 12931_2020_1442_MOESM3_ESM.xlsx]

## Sheet: Sheet1
Supplemental Table V. Differentially Expressed Genes in Nonsmokers vs Smokers in the Major Human Small Airway Epithelial Cell Populations
Basal					Intermediate					Club					Mucous					Ciliated
Down-regulated genes		Up-regulated genes			Down-regulated genes		Up-regulated genes			Down-regulated genes		Up-regulated genes			Down-regulated genes		Up-regulated genes			Down-regulated genes		Up-regulated genes
Gene symbol	Adjust p values	Gene symbol	Adjust p values		Gene symbol	Adjust p values	Gene symbol	Adjust p values		Gene symbol	Adjust p values	Gene symbol	Adjust p values		Gene symbol	Adjust p values	Gene symbol	Adjust p values		Gene symbol	Adjust p values	Gene symbol	Adjust p values
SCGB1A1	2.90624e-27	MT-RNR2	3.38319e-47		SCGB3A1	1.0987e-46	ALDH3A1	6.14408e-78		SLPI	3.27073e-44	ALDH3A1	1.29522e-58		SCGB1A1	1.69124e-32	BPIFB1	5.93846e-18		SCGB1A1	5.56026e-38	ALDH3A1	4.65747e-68
SLPI	3.01084e-17	ALDH3A1	4.78875e-34		SLPI	4.18162e-44	MT-RNR2	1.89256e-61		C3	2.0462e-31	CYP1B1	2.19238e-47		RPL10P9	6.9297e-31	PSCA	1.56426e-15		SLPI	3.10731e-31	TMEM190	5.4505e-62
MT-CO3	8.02541e-15	KRT17	6.44845e-28		SCGB1A1	2.2421e-31	NTS	2.19918e-51		RP11-692N5.2	3.80375e-31	MTATP6P1	1.79826e-37		MUC5B	1.36592e-30	CEACAM5	6.19944e-13		SCGB3A1	2.30977e-28	FTL	6.11706e-45
RP11-692N5.2	6.87089e-11	NTS	1.06381e-21		RP11-692N5.2	2.71754e-22	KRT17	5.12726e-41		SCGB3A1	6.83755e-28	H19	4.08166e-32		RP11-154B12.3	8.79814e-25	CEACAM6	1.60629e-12		RP11-777B9.5	1.62515e-15	NQO1	3.69112e-41
RPL21P1	1.41173e-08	TXNIP	2.89929e-20		MUC5B	8.1048e-18	CYP1B1	1.79454e-39		MUC5B	3.76576e-24	SFRP2	2.62525e-28		CTD-2531D15.4	2.41952e-23	MT-RNR2	4.17611e-12		MALAT1	2.91041e-14	AKR1C2	1.74122e-40
SCGB3A1	3.85348e-08	KRT15	2.53231e-18		C3	1.63368e-14	TXNIP	1.83772e-36		LCN2	7.08576e-22	FTH1	2.65038e-27		RP11-490G8.1	5.61112e-21	CD24	2.61754e-09		MTRNR2L1	5.49001e-14	AKR1C1	3.97951e-37
MT-ND3	7.92591e-08	JUN	6.93398e-17		LCN2	5.55361e-13	JUN	1.21093e-34		RP11-777B9.5	9.35146e-18	JUN	3.69866e-27		LYPD2	1.88191e-20	MUC5AC	6.60707e-09		ABCA13	2.34221e-10	FTH1	2.08074e-36
WFDC21P	9.90409e-07	FTL	8.10816e-16		RPL31P12	7.66818e-08	MTRNR2L12	4.40376e-34		PIGR	2.77208e-17	KRT18	7.21426e-26		FCGBP	1.65161e-19	TSPAN1	7.46416e-09		PIGR	2.46511e-08	ADH7	8.35247e-36
RP11-490G8.1	5.68635e-06	RPS3A	3.16875e-15		LTF	3.63776e-07	ATF3	3.62371e-33		RPS20P24	6.39203e-17	MTND3P19	2.94957e-25		MTND3P25	4.37136e-17	EZR	2.42703e-08		MTRNR2L3	4.09252e-08	RP1-27K12.2	2.7346e-31
RPL29P11	5.68635e-06	F3	2.22571e-14		WFDC21P	3.9667e-07	RPS18	9.37323e-33		MALAT1	2.07607e-16	FTL	1.37047e-24		MTCO1P12	1.48888e-16	AGR2	4.66195e-08		MT-ND3	1.09749e-07	TUBA1A	7.48092e-21
CLCA2	2.23623e-05	CYR61	9.46887e-14		RP11-355F16.1	9.73246e-07	H19	1.18003e-30		LTF	5.88231e-15	NQO1	6.16563e-24		HLA-DRB6	2.01499e-15	ALDH3A1	9.55673e-08		SAA1	2.99244e-07	GSTA2	1.30649e-20
RP11-777B9.5	6.91172e-05	CTGF	2.21541e-13		LYPD2	6.25631e-06	RPS2	5.96505e-29		RPL21P1	1.73749e-14	PERP	1.2203e-22		SCGB3A1	6.08727e-15	B3GNT6	2.10085e-06		MTCO1P40	3.21188e-07	PRDX1	2.52876e-19
RSPH1	0.000560384	TSC22D1	4.3746e-12		RP11-365F18.1	1.79881e-05	KRT18	4.22308e-27		RP11-365F18.1	3.6557e-14	RPS18	3.2453e-22		KLK11	2.20403e-14	WFDC2	2.26539e-06		HLA-DRA	1.07575e-06	PSCA	1.1378e-16
MTRNR2L1	0.000944121	SDPR	7.26851e-11		PIGR	3.81498e-05	SDPR	5.16147e-27		RPL31P12	2.87625e-13	MT-CO1	4.13183e-21		RP11-365F18.1	4.03227e-14	CXCL17	2.72873e-06		RPS20P24	5.33275e-06	GPX2	3.40123e-16
RPL37P2	0.00297284	KRT5	2.59176e-09		RPL21P1	5.01239e-05	IER2	5.06928e-26		RPL37P2	1.1512e-12	MT-RNR2	6.87932e-21		PAX5	1.12997e-13	ACTG1	4.82477e-06		RP11-692N5.2	9.73087e-05	ABHD2	1.8695e-15
RPL31P12	0.00482339	RPL3	2.66362e-09		MT-ND3	8.64572e-05	F3	5.3638e-25		SCGB1A1	2.87872e-12	CYP26A1	8.14015e-21		MTND3P19	2.99303e-13	CD55	1.09423e-05		HS3ST1	0.000185738	AKR1B10	2.96999e-14
RPS29P5	0.00758111	RPS2	7.43478e-09		TNFAIP2	0.000191466	PERP	7.02589e-25		LYPD2	1.67572e-11	PRDX1	9.34912e-21		RPS19P7	4.06268e-13	NEAT1	2.18415e-05		RP11-627G23.1	0.000193999	FTLP3	2.74337e-13
RP11-220D10.1	0.0123893	THSD4	7.0812e-08		RP11-777B9.5	0.00155672	PRDX1	7.81073e-25		RPS29P5	1.98898e-11	SERPINB1	8.02717e-20		RPL37P2	1.30977e-12	PTMA	4.52201e-05		RPL30P4	0.000297186	SPP1	6.3868e-13
RPS29	0.0402794	TPM1	1.03409e-07		MALAT1	0.00201265	TSPAN1	1.2791e-24		RP11-355F16.1	2.6118e-11	TXNIP	7.43083e-19		RPS21P4	1.29166e-11	CYP1B1	5.67718e-05		MT-ATP6	0.000307209	MTCO1P12	3.32066e-12
		FOS	2.60891e-07		RHOV	0.00236248	PPP1R15A	6.09085e-22		PROM1	1.1949e-10	NTS	1.58966e-18		MTND4P12	1.30714e-11	RPS6	0.000133468		RPL24P8	0.000438691	MTND3P19	4.53799e-12
		SLITRK6	2.99038e-07		CP	0.00708153	SNHG5	1.58045e-21		MTRNR2L3	9.04899e-10	AKR1C2	1.82372e-18		RPS29P5	1.92219e-11	KRT18	0.000289651		ALCAM	0.000527874	CES1	4.89987e-12
		IER3	5.01841e-07		SAA2	0.0186024	TSC22D1	3.175e-21		TNFAIP2	1.26948e-09	IER3	2.58457e-18		RP11-40C6.2	2.13931e-11	JUN	0.000379274		RPLP1	0.000737478	KRT8	6.24719e-12
		PERP	8.09436e-07		GDA	0.0339569	RPLP0	4.22405e-21		RPL18P11	1.64948e-09	RPLP0	1.26183e-17		MTATP6P2	2.25867e-11	TPT1	0.000387257		CXCL1	0.00075816	LDLRAD1	6.97427e-12
		RPLP0	1.09021e-06		B2M	0.0379244	RPL18A	9.78076e-21		CP	1.6874e-09	LY6D	3.96541e-17		PILRB	2.99274e-11	S100A6	0.00115501		RPS29	0.000806892	TKT	8.72229e-12
		AQP5	2.26914e-06		BICDL2	0.0464937	IER3	1.58213e-20		MTCO1P40	1.88826e-09	RPS2	5.2466e-17		RP11-151F5.2	2.45841e-10	FTL	0.00135551		CYP4B1	0.000867598	RP11-395B7.4	1.76111e-11
		RPL9P9	2.3768e-06				LAMB3	1.6018e-20		WFDC21P	5.02976e-09	MT-CO2	8.21149e-17		RPL21P119	3.06258e-10	HSPB1	0.00369555		SLITRK6	0.000961207	MUC5AC	2.44203e-11
		IFITM2	5.317e-06				RPLP0P6	5.67241e-20		RP11-360D2.2	6.98418e-09	MTRNR2L12	9.00349e-17		AC002075.4	4.21469e-10	GSTP1	0.00453773		ITGA2	0.00108522	MUCL1	2.44486e-11
		MTCO1P25	9.64021e-06				CTGF	1.00877e-19		RP11-118F2.2	3.20356e-08	ANXA2	1.42878e-16		CTD-2287O16.1	8.54691e-10	ANXA2	0.0060251		OSBPL6	0.00120341	MTND1P23	5.67748e-11
		ETS2	1.00994e-05				CD44	1.57377e-19		RPL21P40	3.48212e-08	SERPINB3	1.52708e-15		RPL31P2	1.0989e-09	NUCB2	0.00855609		RP11-832N8.1	0.00140671	S100A10	1.0416e-10
		DKK3	1.2215e-05				FTL	2.49254e-19		RPL37AP8	4.64369e-08	MTCO1P12	1.88306e-15		RP11-832N8.1	2.88153e-09	TPM3	0.014431		B2M	0.00166852	TXNRD1	2.2545e-10
		LAMB3	1.58827e-05				RPL9P9	2.5705e-19		CTD-2287O16.1	1.27858e-07	MT-ND5	2.75089e-15		RP11-355F16.1	4.36598e-09	ANKRD36C	0.0144921		RPL21P1	0.00183009	CCDC162P	3.09976e-10
		IL33	1.63378e-05				CYR61	3.54938e-19		RPS12P23	1.85969e-07	RPLP1	6.06472e-15		MTCO1P40	6.43656e-09	KRT8	0.023706		HLA-DRB6	0.00190887	TALDO1	3.18258e-09
		MSMB	2.02748e-05				AQP3	1.90726e-18		HSP90AA1	3.64353e-07	TSPAN1	8.92619e-15		MTND1P23	9.06635e-09	FTH1	0.0437671		EPB41L2	0.00206622	DSTN	7.51009e-09
		EEF1D	2.50083e-05				CYP26A1	1.44686e-17		TMEM45A	4.3473e-07	IER2	1.24855e-14		RPS4XP11	9.53565e-09	FXYD3	0.0445648		HSP90AA4P	0.00248893	CBR1	8.39794e-09
		ALDH3A2	2.80264e-05				PPIA	3.93268e-17		SAA1	6.51046e-07	MSLN	1.28636e-14		RP11-632C17__A.1	1.07749e-08				RPS19P1	0.00291936	CALM2	1.0399e-08
		BPIFA1	2.93821e-05				BTG2	9.24459e-17		RPS12P26	8.09486e-07	KRT8	1.98887e-14		RPLP1P6	1.15133e-08				AB019441.29	0.00332356	LUCAT1	1.53725e-08
		IER2	6.92594e-05				GPX2	1.70381e-16		RP11-40C6.2	8.09717e-07	MT-ND4L	4.92077e-14		ADRA2A	1.39126e-08				RP11-20O24.1	0.00345688	TSPAN1	1.86827e-08
		CLSTN1	7.92828e-05				RPS26	2.04446e-16		RPL11P3	9.4762e-07	SDPR	5.79052e-14		RP11-20O24.1	1.71701e-08				CD74	0.00375665	CALM1	1.91298e-08
		TIMP3	0.000100132				RPS19	2.16837e-16		RPS8P3	1.61556e-06	F3	1.01614e-13		RPL13AP6	1.88167e-08				PIEZO2	0.00383946	C11orf70	2.02008e-08
		PDLIM1	0.000119134				VMP1	2.25267e-16		PI3	2.21189e-06	MTND2P28	1.18059e-13		MT-ND2	2.06239e-08				RPL30	0.00455408	AKR1C3	2.60642e-08
		ATP1B3	0.000186859				RP11-343H5.4	2.83142e-16		RHOV	3.82879e-06	CD44	1.19808e-13		RPL23AP65	4.56329e-08				ANKRD12	0.00479815	RP11-386M24.6	4.93604e-07
		CYP1B1	0.00026905				CYP24A1	4.52027e-16		RP11-122G18.7	3.89728e-06	RP4-765C7.2	1.40609e-13		TNNT3	6.44672e-08				MTCO2P22	0.00767115	IQCE	5.74204e-07
		PRNP	0.000328037				SFRP2	4.62518e-16		FCGBP	4.26696e-06	GSTP1	1.63672e-13		SNHG25	1.48421e-07				CX3CL1	0.00991928	CCDC190	6.50001e-07
		BPIFB1	0.000417883				MT1X	6.37731e-16		RPL34P26	6.49178e-06	DPYSL3	3.40881e-13		RP11-69M1.6	1.61872e-07				KRT19	0.0163556	GSTA7P	1.52791e-06
		SUMO2	0.000500768				FTH1	6.68954e-16		RPL34P31	7.68373e-06	PPIA	4.05756e-13		ITLN1	3.0788e-07				FAUP1	0.0220379	GCLM	2.70013e-06
		GPR155	0.000608694				MTATP6P1	9.00308e-16		SAA2	1.27624e-05	ACTG1	6.85792e-13		ALPL	3.58587e-07				IL4R	0.0252114	MAP1A	2.74903e-06
		PPIA	0.000619346				AQP5	1.35673e-15		ALPL	1.64674e-05	EGR1	1.12262e-12		RPS17P5	4.71422e-07				RP11-112J1.1	0.0268228	GSN	4.32465e-06
		ATF4	0.00065248				SERPINB13	2.28193e-15		RPLP1P6	2.92456e-05	TXN	1.38535e-12		RPS29P16	4.92421e-07				HIST1H4C	0.0310892	CDHR3	1.25242e-05
		ZFP36L2	0.000799429				ADIRF	2.99392e-15		MT3	4.90432e-05	MTND4P12	3.19199e-12		RPL13AP20	6.25253e-07				RP11-365F18.1	0.0341281	GOLGA2P10	1.50923e-05
		NPM1	0.000838936				RPS3A	5.60052e-15		RP11-20O24.1	4.95057e-05	H3F3A	4.46782e-12		RP11-25I15.1	6.75046e-07				ECHDC2	0.0350488	TPPP3	1.57611e-05
		VMP1	0.00112579				EEF2	1.27766e-14		RP11-571F15.3	8.59965e-05	H3F3B	1.40613e-11		MT-ND3	1.31141e-06						NBL1	1.64353e-05
		FTH1	0.00131426				NUPR1	1.49944e-14		CXCL6	9.00186e-05	MTND1P23	1.42374e-11		RPS19P3	1.66983e-06						FAM153B	2.84068e-05
		FHL2	0.00208073				RP11-371A22.1	4.76609e-14		RPL17P22	0.000196333	GPX2	1.98446e-11		CYP4B1	2.31215e-06						PRKCB	3.18899e-05
		MYL12A	0.00238614				TIMP3	1.1035e-13		RPL30P4	0.000241944	RPS26	3.03438e-11		RP11-112J1.1	2.48018e-06						NUDC	4.52645e-05
		ARL4A	0.0025305				DUSP6	1.51198e-13		CCL20	0.000258389	NUPR1	4.18136e-11		RPS19P1	3.40769e-06						UCHL1	0.000116004
		DUSP6	0.0025523				RPL13AP5	1.88076e-13		RPL35P1	0.000272479	GAPDH	4.62376e-11		MTRNR2L3	4.29045e-06						TUBB4B	0.0001266
		SLC6A6	0.00269674				FOSB	3.33644e-13		RP11-151F5.2	0.000368103	MTCO2P12	5.1903e-11		KLK10	4.30602e-06						GSTA1	0.000179213
		MTRNR2L12	0.00270577				KRT19P1	4.43139e-13		SLC9A3R2	0.000427867	LINC01436	1.04785e-10		HLA-B	8.98819e-06						ANKRD20A11P	0.000203252
		CD44	0.00486466				MYL12A	5.39823e-13		CTD-2666L21.3	0.000497103	MIF	1.37173e-10		RPL41P2	9.72618e-06						CFAP36	0.000218286
		C12orf57	0.0050762				ATP1B3	6.92834e-13		RP11-832N8.1	0.000636663	SLC25A25	1.46794e-10		RPL9P9	1.55553e-05						UBB	0.000386185
		DST	0.00524405				MTCO1P12	8.55343e-13		CTD-2531D15.4	0.000935501	RPL18A	1.98688e-10		RP11-467I20.3	1.85359e-05						PTMA	0.000391075
		MUC5AC	0.00644769				MUC5AC	1.69578e-12		NPNT	0.00203772	GOLGA2P10	4.25992e-10		RPL37AP1	1.88286e-05						TXN	0.000534178
		TP63	0.006575				RPL13P12	2.04232e-12		MUC1	0.00286313	ACTB	5.07308e-10		MT-TV	2.51488e-05						UPF1	0.000775253
		CBR1	0.00831207				AKR1C2	2.3764e-12		MTRNR2L1	0.00292392	RPS23	5.25753e-10		PTGFR	2.72117e-05						NAA20	0.00159259
		FABP5	0.0112594				TPM4	3.03782e-12		NBPF17P	0.00407244	RP11-343H5.4	5.84724e-10		RP11-420H19.3	3.46989e-05						CIB1	0.00198544
		ZFYVE21	0.0131038				EMB	4.80195e-12		CFB	0.00409666	ATF3	1.25175e-09		AC010733.5	3.70569e-05						MUC12	0.00224417
		RTN4	0.0132604				S100A10	1.58535e-11		AGR3	0.0046945	ZSCAN31	2.44449e-09		HES1	6.02157e-05						BAIAP3	0.0022789
		POSTN	0.0149536				LINC01436	1.76982e-11		ODF2L	0.00483914	FTLP3	3.17232e-09		RPS11P5	6.09529e-05						GSR	0.00372443
		UBC	0.0168464				LGALS7B	2.519e-11		STEAP4	0.00538317	SQSTM1	5.44864e-09		ODC1	6.41486e-05						MAP1B	0.00383614
		RP11-423H2.1	0.0172262				LY6D	3.12564e-11		RPS27AP11	0.00640427	CHST9	7.99615e-09		MT-TP	6.72304e-05						SOD1	0.00394989
		TPM4	0.0173529				FTLP3	4.55091e-11		GDA	0.0105895	SERPINB11	1.50263e-08		RPS27AP12	8.29417e-05						AGBL3	0.00432866
		APP	0.0203187				RNF39	1.62819e-10		FGFR3	0.0138441	DUSP6	4.25503e-08		AUTS2	9.11734e-05						MT-RNR1	0.00442522
		F2R	0.0205144				KRT5	1.81073e-10		ANPEP	0.0152791	AQP5	4.34967e-08		RP11-778D9.4	0.00010112						RP11-403A21.1	0.00507913
		PTRF	0.0234441				RPS2P46	1.84288e-10		IGF2BP2	0.0159484	RNF39	4.59189e-08		CXADR	0.000120426						TMEM213	0.00551896
		ATF3	0.025818				KRT8	2.04566e-10		RPS8P4	0.0195447	RPS5	4.85221e-08		RPL7AP11	0.000139621						SPA17	0.00556028
		IFITM1	0.0281004				SERPINB3	2.32921e-10		MT-TP	0.0263563	ERRFI1	5.38021e-08		AC016739.2	0.000148799						ME1	0.00583093
		COL7A1	0.0289922				UGT2A1	3.02326e-10		RP11-488C13.1	0.0300945	TSC22D1	7.56975e-08		MTRNR2L1	0.000211049						ODF3B	0.00658243
							MIF	5.93084e-10		SLC26A4	0.0307373	RPLP0P6	7.71577e-08		RP11-389O22.4	0.000234304						ELF3	0.00847367
							NME2	1.5222e-09		RPS20P2	0.032286	NME2	1.73071e-07		ATF6B	0.000270147						DNER	0.00942797
							ERRFI1	2.43651e-09		RPS4XP11	0.0326984	PPP1R15A	2.09922e-07		NUP85	0.00033186						CROT	0.0118086
							SNX31	3.11242e-09		AGR2	0.0330712	VMP1	3.97709e-07		MT-ND5	0.000363688						LINC01436	0.0129323
							HPGD	3.96894e-09		RP11-30K9.1	0.0355782	LGALS3	4.0955e-07		CAPN8	0.00049639						RSPH10B2	0.0152333
							MTND1P23	5.89529e-09		RPL34P1	0.0402422	GCLC	5.77226e-07		RPL21P75	0.000609529						C10orf107	0.0188797
							IVNS1ABP	1.33897e-08		CSF3	0.0474783	ANXA2P2	5.97079e-07		RPL7AP6	0.000732962						DTHD1	0.019507
							TPM1	1.71941e-08				CYP24A1	6.10008e-07		TGM2	0.000779541						HTATIP2	0.0202369
							GOLGA2P10	3.15641e-08				SH3BGRL3	7.55243e-07		AC008753.3	0.00105352						SPAG9	0.023179
							RP5-827C21.1	3.36114e-08				SNHG5	1.00509e-06		RP11-592N21.1	0.00109014						C4orf48	0.0290497
							H3F3A	1.37158e-07				MYL12A	1.30594e-06		FAUP1	0.00110807						EZR	0.0290626
							BPIFA1	1.40599e-07				GLTP	5.59301e-06		RP11-478C6.4	0.00111558						RSPH3	0.0306959
							LGALS7	1.50832e-07				MT1X	9.80117e-06		RPS15AP11	0.00126445						HSPD1	0.0319626
							PTRF	1.55277e-07				SUMO2	3.45319e-05		RP11-796G6.1	0.00127577						SERF2	0.039626
							NIPAL2	2.03851e-07				AC090498.1	3.63074e-05		RPS27AP11	0.00132277						SAMD15	0.0432839
							EGR3	2.17332e-07				RARRES3	4.69448e-05		RPL13AP7	0.0015223						CCDC191	0.0451631
							RP11-193E15.4	3.45651e-07				SELENOW	5.01826e-05		MIR6723	0.00160208						LRRC49	0.0472606
							PLPP5	1.29786e-06				ABHD2	6.47161e-05		WSB1	0.00162156						C21orf59	0.0481908
							KRT15	1.45158e-06				CYR61	0.000122864		LTF	0.00293376						DNAJB4	0.0497441
							RP4-765C7.2	1.93661e-06				H1F0	0.000134694		RPL23AP42	0.00312355
							SERPINB11	1.96488e-06				CTD-2135D7.5	0.000405713		RBPJ	0.00344708
							TACC2	6.10023e-06				KRT17	0.00201336		RPL21P4	0.0034506
							TACC1	4.6681e-05				SERPINB13	0.00219031		RPL23AP2	0.0037116
							RP11-613F7.1	0.000300261				BTG2	0.00327602		C1orf168	0.00387981
												CEACAM5	0.00828363		WNK2	0.00435412
												PPIAP22	0.00932272		AC004453.8	0.00480303
												KRT19P1	0.0338004		RPL27AP	0.006018
															RP11-314A20.1	0.00743575
															MT-CYB	0.00862202
															RPL34P27	0.00921323
															RP11-864N7.2	0.00924076
															RPL35P5	0.0094392
															AADAC	0.0112159
															PABPN1	0.0132443
															CCL28	0.0138905
															DHX35	0.0140368
															RP11-543P15.1	0.0257696
															NCOA4	0.0265628
															C3	0.0269297
															ARGLU1	0.0329978
															PDIA5	0.034462
															RPL21P131	0.0385077
															CDC42EP5	0.0495029
